# Supplementary material for: Association study of crude seed protein and fat concentration in a USDA pea diversity panel
Source: Plant Genome. 2024 Jul 31;18(1):e20485. doi: 10.1002/tpg2.20485 (PMC11726435; doi:10.1002/tpg2.20485)
Supplement: Supplementary file 8 — Supplemental Table 1. The 487 accessions MP3 diversity panel lines from USDA pea plant genetic resource collection with yellow cotyledons including cultivars and landraces. Entries used to create the standard curves for protein and fat analyses via NIR are indicated. [file TPG2-18-e20485-s008.xlsx]

## Sheet: Sheet1
Accessions	Protein	Fat	Type
PI_116056_PSP	*	∆	Landrace		* Entries used to create the standard curves for Protein analysis via NIR
PI_117264_PSP	*	∆	Landrace		∆ Entries used to create the standard curves for Fat analysis via NIR
PI_137119_PSP	*	∆	Landrace
PI_140298_PSP	*	∆	Landrace
PI_143485_PSP	*	∆	Landrace
PI_163129_PSP	*	∆	Landrace
PI_164972_PSP	*	∆	Landrace
PI_169603_PSP	*	∆	Landrace
PI_171810_PSP	*	∆	Landrace
PI_180693_PSP	*	∆	Landrace
PI_193578_PSP	*	∆	Landrace
PI_193590_PSP	*	∆	Landrace
PI_195020_PSP	*	∆	Landrace
PI_195631_PSP	*	∆	Landrace
PI_201390_PSP	*	∆	Landrace
PI_203069_PSP	*	∆	Landrace
PI_209507_PSP	*	∆	Landrace
PI_212031_PSP	*	∆	Landrace
PI_220189_PSP	*	∆	Landrace
PI_236492_PSP	*	∆	Landrace
PI_240516_PSP	*	∆	Landrace
PI_242027_PSP	*	∆	Landrace
PI_244093_PSP	*	∆	Landrace
PI_250447_PSP	*	∆	Landrace
PI_263031_PSP	*	∆	Landrace
PI_269778	*	∆	Landrace
PI_269782	*	∆	Landrace
PI_269825_PSP	*	∆	Landrace
PI_271511_PSP	*	∆	Landrace
PI_272148_PSP	*	∆	Landrace
PI_272216_PSP	*	∆	Landrace
PI_277852_PSP	*	∆	Landrace
PI_280609_PSP	*	∆	Landrace
PI_285727_PSP	*	∆	Landrace
PI_285739	*	∆	Landrace
PI_306591_PSP	*	∆	Landrace
PI_307666_PSP	*	∆	Landrace
PI_324697_PSP	*	∆	Landrace
PI_324702_PSP	*	∆	Landrace
PI_324703_PSP	*	∆	Landrace
PI_324706_PSP	*	∆	Landrace
PI_331414_PSP	*	∆	Landrace
PI_343292_PSP	*	∆	Landrace
PI_343338	*	∆	Landrace
PI_343824_PSP	*	∆	Landrace
PI_344003_PSP	*	∆	Landrace
PI_347329_PSP	*	∆	Landrace
PI_347457_PSP	*	∆	Landrace
PI_347477_PSP	*	∆	Landrace
PI_347496_PSP	*	∆	Landrace
PI_358300_PSP	*	∆	Landrace
PI_358620_PSP	*	∆	Landrace
PI_358633_PSP	*	∆	Landrace
PI_393488_PSP	*	∆	Landrace
PI_393489_PSP	*	∆	Landrace
PI_393490_PSP	*	∆	Landrace
PI_409031_PSP	*	∆	Landrace
PI_413688_PSP	*	∆	Landrace
PI_429845_PSP	*	∆	Landrace
PI_476409_PSP	*	∆	Landrace
PI_486131_PSP	*	∆	Landrace
PI_505062_PSP	*	∆	Landrace
PI_505122_PSP	*	∆	Landrace
PI_505127_PSP	*	∆	Landrace
PI_639977_PSP	*	∆	Landrace
PI_639979_PSP	*	∆	Landrace
PI_639980_PSP	*	∆	Landrace
PI_639981_PSP	*	∆	Landrace
W6_12723_PSP	*	∆	Landrace
W6_26157_PSP	*	∆	Landrace
1_LeRoy			Cultivar
10_CDC_Spectrum			Cultivar
11_AC_EarlyStar			Cultivar
12_CDC_Canary			Cultivar
13_133_6243			Cultivar
14_093_7410			Cultivar
15_154_7225			Cultivar
16_143_6230			Cultivar
17_Ewald			Cultivar
18_Carousel			Cultivar
2_Meadow			Cultivar
20_154_7207			Cultivar
22_Midas			Cultivar
23_Mystique			Cultivar
24_Nette			Cultivar
25_Durwood			Cultivar
26_Korando			Cultivar
27_Sunrise			Cultivar
28_Admiral			Cultivar
29_Amigo			Cultivar
3_Treasure			Cultivar
30_DC_Apollo			Cultivar
31_133_7409			Cultivar
32_143_6236			Cultivar
33_Hampton			Cultivar
34_PS07100925			Cultivar
35_PS08101022			Cultivar
36_PS16100096			Cultivar
37_PS16BNZ006			Cultivar
38_PS16BNZ001			Cultivar
39_PS17100046			Cultivar
4_AAC_Carver			Cultivar
40_PS17100240			Cultivar
41_PS17100044			Cultivar
42_PS17100236			Cultivar
43_PS17100239			Cultivar
44_PS17100026			Cultivar
45_PS1710027			Cultivar
46_PS17100022			Cultivar
47_PS17100015			Cultivar
48_PS17100137			Cultivar
49_PS_17100281			Cultivar
5_CDC_Inca			Cultivar
50_PS17100287			Cultivar
51_PS17100008			Cultivar
55_Yellowstone			Cultivar
6_JetStar			Cultivar
7_CDC_Saffron			Cultivar
8_AC_Agassiz			Cultivar
9_CDC_Amarillo			Cultivar
PI_102887			Landrace
PI_102888_PSP			Landrace
PI_103058			Landrace
PI_116844			Landrace
PI_116944_PSP			Landrace
PI_117998_PSP			Landrace
PI_118501_PSP			Landrace
PI_121352_PSP			Landrace
PI_123246			Landrace
PI_124478_PSP			Landrace
PI_125839_PSP			Landrace
PI_125840_PSP			Landrace
PI_134271_PSP			Landrace
PI_137118			Landrace
PI_137120			Landrace
PI_138945			Landrace
PI_140295			Landrace
PI_140296			Landrace
PI_140297			Landrace
PI_142774			Landrace
PI_142775_PSP			Landrace
PI_142777			Landrace
PI_155109_PSP			Landrace
PI_162909_PSP_E02			Landrace
PI_162909_PSP_F02			Landrace
PI_163125			Landrace
PI_163126_PSP			Landrace
PI_163127			Landrace
PI_163134			Landrace
PI_164284			Landrace
PI_164346			Landrace
PI_164396			Landrace
PI_164417			Landrace
PI_164548_PSP			Landrace
PI_164612_PSP			Landrace
PI_164614			Landrace
PI_164669			Landrace
PI_164779_PSP			Landrace
PI_164836			Landrace
PI_164838			Landrace
PI_164971_PSP			Landrace
PI_165949_PSP			Landrace
PI_166084_PSP			Landrace
PI_166142			Landrace
PI_166159_PSP			Landrace
PI_166187			Landrace
PI_166188			Landrace
PI_167250			Landrace
PI_167253			Landrace
PI_171814			Landrace
PI_172338			Landrace
PI_173052			Landrace
PI_173929			Landrace
PI_173930			Landrace
PI_174320			Landrace
PI_174321			Landrace
PI_174919			Landrace
PI_174921_PSP			Landrace
PI_174922			Landrace
PI_174923			Landrace
PI_174925			Landrace
PI_175226			Landrace
PI_175227			Landrace
PI_175228			Landrace
PI_175230			Landrace
PI_175231_PSP			Landrace
PI_175232			Landrace
PI_176721			Landrace
PI_177053			Landrace
PI_179019			Landrace
PI_179449			Landrace
PI_179450_PSP			Landrace
PI_179451_PSP			Landrace
PI_179453			Landrace
PI_179459_PSP			Landrace
PI_179722_PSP			Landrace
PI_180329_PSP			Landrace
PI_180702_PSP			Landrace
PI_181800			Landrace
PI_181801			Landrace
PI_183413			Landrace
PI_183467_PSP			Landrace
PI_184130_PSP			Landrace
PI_184784_PSP			Landrace
PI_189171			Landrace
PI_193579			Landrace
PI_193583			Landrace
PI_193584_PSP			Landrace
PI_193585			Landrace
PI_193586			Landrace
PI_193588			Landrace
PI_193591			Landrace
PI_193836			Landrace
PI_193837			Landrace
PI_193838			Landrace
PI_194008			Landrace
PI_194338			Landrace
PI_194339			Landrace
PI_194340			Landrace
PI_194343			Landrace
PI_194344			Landrace
PI_194345			Landrace
PI_194347			Landrace
PI_194348			Landrace
PI_194349			Landrace
PI_194350			Landrace
PI_195019			Landrace
PI_195022			Landrace
PI_195025			Landrace
PI_195026			Landrace
PI_195404_PSP			Landrace
PI_196015			Landrace
PI_196017			Landrace
PI_196022			Landrace
PI_196024			Landrace
PI_196026			Landrace
PI_196027			Landrace
PI_196030			Landrace
PI_196031			Landrace
PI_197044_PSP			Landrace
PI_197451			Landrace
PI_197990_PSP			Landrace
PI_198072_PSP			Landrace
PI_198074_PSP			Landrace
PI_198735_PSP			Landrace
PI_200755			Landrace
PI_203067_PSP			Landrace
PI_204306_PSP			Landrace
PI_206006_PSP			Landrace
PI_207508_PSP			Landrace
PI_210558_PSP			Landrace
PI_210569_PSP			Landrace
PI_210571_PSP			Landrace
PI_212112			Landrace
PI_212916			Landrace
PI_214344			Landrace
PI_215766			Landrace
PI_216045			Landrace
PI_220174_PSP			Landrace
PI_220175			Landrace
PI_221697_PSP			Landrace
PI_222069			Landrace
PI_222071_PSP			Landrace
PI_222117_PSP			Landrace
PI_223284			Landrace
PI_223527_PSP			Landrace
PI_226561			Landrace
PI_226562			Landrace
PI_227258_PSP			Landrace
PI_227457			Landrace
PI_236489			Landrace
PI_236490			Landrace
PI_240515			Landrace
PI_240519			Landrace
PI_241593_PSP			Landrace
PI_244055			Landrace
PI_244091			Landrace
PI_244121_PSP			Landrace
PI_244122			Landrace
PI_244129			Landrace
PI_244130			Landrace
PI_244137			Landrace
PI_244150_PSP			Landrace
PI_244170			Landrace
PI_244175			Landrace
PI_244191_PSP			Landrace
PI_244262			Landrace
PI_244263			Landrace
PI_248181_PSP			Landrace
PI_249644			Landrace
PI_249645_PSP			Landrace
PI_249646			Landrace
PI_250438_PSP			Landrace
PI_250440_PSP			Landrace
PI_250448_PSP			Landrace
PI_253968_PSP			Landrace
PI_257244_PSP			Landrace
PI_257492			Landrace
PI_257592_PSP			Landrace
PI_261622			Landrace
PI_261623_PSP			Landrace
PI_261635			Landrace
PI_261662			Landrace
PI_261666			Landrace
PI_261671			Landrace
PI_261677_PSP			Landrace
PI_263011			Landrace
PI_263013			Landrace
PI_263014_PSP			Landrace
PI_263027_PSP			Landrace
PI_263030_PSP			Landrace
PI_263032_PSP			Landrace
PI_266070_PSP			Landrace
PI_269543_PSP			Landrace
PI_269761_PSP			Landrace
PI_269762_PSP			Landrace
PI_269763			Landrace
PI_269770			Landrace
PI_269771			Landrace
PI_269774			Landrace
PI_269775			Landrace
PI_269776			Landrace
PI_269777_PSP			Landrace
PI_269791			Landrace
PI_269793			Landrace
PI_269797			Landrace
PI_269799			Landrace
PI_269802_PSP			Landrace
PI_269804			Landrace
PI_269804_PSP			Landrace
PI_269812			Landrace
PI_269812_PSP			Landrace
PI_269816			Landrace
PI_269818_PSP			Landrace
PI_270536_PSP			Landrace
PI_271033			Landrace
PI_271035_PSP			Landrace
PI_271037			Landrace
PI_271116_PSP			Landrace
PI_271121			Landrace
PI_272161			Landrace
PI_272162			Landrace
PI_272164			Landrace
PI_272166			Landrace
PI_272167			Landrace
PI_272171_PSP			Landrace
PI_272172			Landrace
PI_272187			Landrace
PI_272194_PSP			Landrace
PI_272207			Landrace
PI_272215_PSP			Landrace
PI_272217			Landrace
PI_272218_PSP			Landrace
PI_273207			Landrace
PI_273605_PSP			Landrace
PI_273676			Landrace
PI_274307_PSP			Landrace
PI_274308_PSP			Landrace
PI_274584_PSP			Landrace
PI_275639			Landrace
PI_275821_PSP			Landrace
PI_275826			Landrace
PI_277851			Landrace
PI_279823_PSP			Landrace
PI_280076			Landrace
PI_280236			Landrace
PI_280252_PSP			Landrace
PI_280606			Landrace
PI_280607			Landrace
PI_280611_PSP			Landrace
PI_280614			Landrace
PI_280617_PSP			Landrace
PI_280619_PSP			Landrace
PI_280621			Landrace
PI_280626			Landrace
PI_285708			Landrace
PI_285710_PSP			Landrace
PI_285713			Landrace
PI_285715			Landrace
PI_285718_PSP			Landrace
PI_285719			Landrace
PI_285720			Landrace
PI_285725			Landrace
PI_286430_PSP			Landrace
PI_286607_PSP			Landrace
PI_299023			Landrace
PI_299024			Landrace
PI_306590			Landrace
PI_308796_PSP			Landrace
PI_311112			Landrace
PI_314794_PSP			Landrace
PI_314800			Landrace
PI_314803			Landrace
PI_316586			Landrace
PI_319374_PSP			Landrace
PI_320972_PSP			Landrace
PI_324695_PSP			Landrace
PI_324699			Landrace
PI_331413_PSP			Landrace
PI_340126			Landrace
PI_340128_PSP			Landrace
PI_340130_PSP			Landrace
PI_343263			Landrace
PI_343267			Landrace
PI_343268			Landrace
PI_343277			Landrace
PI_343278			Landrace
PI_343284			Landrace
PI_343286			Landrace
PI_343295			Landrace
PI_343296			Landrace
PI_343298			Landrace
PI_343301			Landrace
PI_343312			Landrace
PI_343316			Landrace
PI_343321_PSP			Landrace
PI_343330			Landrace
PI_343331_PSP			Landrace
PI_343334			Landrace
PI_343335			Landrace
PI_343935			Landrace
PI_343936			Landrace
PI_343958_PSP			Landrace
PI_343960			Landrace
PI_343968			Landrace
PI_343987_PSP			Landrace
PI_347281_PSP			Landrace
PI_347282			Landrace
PI_347288			Landrace
PI_347290			Landrace
PI_347291			Landrace
PI_347295_PSP			Landrace
PI_347296			Landrace
PI_347301			Landrace
PI_347305			Landrace
PI_347312			Landrace
PI_347314			Landrace
PI_347328			Landrace
PI_347332			Landrace
PI_347334			Landrace
PI_347337			Landrace
PI_347338			Landrace
PI_347342			Landrace
PI_347345			Landrace
PI_347347			Landrace
PI_347350			Landrace
PI_347352			Landrace
PI_347355			Landrace
PI_347356			Landrace
PI_347358			Landrace
PI_347373			Landrace
PI_347376			Landrace
PI_347378			Landrace
PI_347387			Landrace
PI_347397			Landrace
PI_347398			Landrace
PI_347400			Landrace
PI_356980_PSP			Landrace
PI_356984_PSP			Landrace
PI_356991_PSP			Landrace
PI_356992_PSP			Landrace
PI_358640_PSP			Landrace
PI_371796_PSP			Landrace
PI_378157_PSP			Landrace
PI_404225_PSP			Landrace
PI_413678_PSP			Landrace
PI_429843_PSP			Landrace
PI_429849_PSP			Landrace
PI_476413_PSP			Landrace
PI_477371_PSP			Landrace
PI_494077_PSP			Landrace
PI_499982_PSP			Landrace
PI_505080_PSP			Landrace
PI_594358_PSP			Cultivar
PI_619079_PSP			Landrace
PI_638516_PSP			Cultivar
PI_639976_PSP			Landrace
PI_639978_PSP			Landrace
W6_12739_PSP			Landrace
W6_17293_PSP			Landrace
W6_26160_PSP			Landrace
W6_39762_PSP			Cultivar
