# Supplementary material for: Association study of crude seed protein and fat concentration in a USDA pea diversity panel
Source: Plant Genome. 2024 Jul 31;18(1):e20485. doi: 10.1002/tpg2.20485 (PMC11726435; doi:10.1002/tpg2.20485)
Supplement: Supplementary file 9 — Supplemental Table 2. Soil analysis and fertility applied. Soil analysis for each environment and their fertility indicate for each year in the field experiment. [file TPG2-18-e20485-s006.xlsx]

## Sheet: Sheet1
SOILTEST FARM CONSULTANTS							Fertlizer Recommendation for PEAS at Central Ferry Farm from 2019 to 2021
			2019	2020	2021
Phosphorus	Olsen	mg/kg	11	7	15		2019
Potassium	NH4OAc	mg/kg	629	688	609
Boron	DTPA	mg/kg	0.11	0.13	0.18
Zinc	DTPA	mg/kg	1.4	0.4	0.3
Manganese	DTPA	mg/kg	1.6	1.2	1.8
Copper	DTPA	mg/kg	0.7	0.6	0.6
Iron	DTPA	mg/kg	9	10	16
Calcium	NH4OAc	meq/100g	9.8	9.4	9.7
Magnesium	NH4OAc	meq/100g	4.1	4.3	4
Sodium	NH4OAc	meq/100g	0.16	0.19	0.21
Total Bases	NH4OAc	meq/100g	15.6	15.7	15.5
Chloride					10
pH 1:1			7.6	7	7.1
EC 1:1		m.mhos/cm	0.14	0.23	0.04
Est Sat Paste E.C.		m.mhos/cm	0.36	0.6	0.1
Ammonium - N		mg/kg	1.6	3	2.3
Organic Matter W.B.		%	1.9	1.5	1.7
							2020
							2021
										2021
