# Supplementary material for: Association study of crude seed protein and fat concentration in a USDA pea diversity panel
Source: Plant Genome. 2024 Jul 31;18(1):e20485. doi: 10.1002/tpg2.20485 (PMC11726435; doi:10.1002/tpg2.20485)
Supplement: Supplementary file 10 — Supplemental Table 3. Curves for protein and fat developed using 87 accessions from the MP3 diversity panel lines from USDA pea plant genetic resource collection. Mass for each sample, Protein and Fat factors, Nitrogen%, Protein and Fat concentration% results are indicated. [file TPG2-18-e20485-s013.xlsx]

## Sheet: Sheet1
Acessions	Rep	Mass	Protein Factors	Nitrogen%	Protein Concentration %	Average Protein %	STDV			Accessions	Rep	Weight Cartridge (g)	Weight Sample (g)	Weight Flask (g)	Weight Flask + Fat (g)	Weight Fat (g)	Weight Defatted Sample + Cartridge after Vacuum Drying (g)	Weight Defatted Sample after Vacuum Drying (g)	Crude Fat Concentration(%)	Final Crude Fat Concentration (%)	STDV
PI_343292_PSP	1	0.105	6.25	3.26	20.345	20.161	0.270838			PI_343292_PSP	1	3.31	5.022	167.285	167.376	0.091	8.275	4.965	1.83283	1.82277	0.00940486
	2	0.101	6.25	3.18	19.85						2	3.114	5.046	176.271	176.362	0.091	8.13	5.016	1.81419
	3	0.105	6.25	3.25	20.288						3	2.957	4.985	162.735	162.82	0.085	7.624	4.667	1.8213
PI_269770_PSP	1	0.105	6.25	3.32	20.758	20.238	0.460245			PI_269770_PSP	1	3.034	4.989	167.384	167.462	0.078	7.905	4.871	1.60131	1.61106	0.0111227
	2	0.104	6.25	3.21	20.073						2	3.015	5.027	87.276	87.356	0.08	7.988	4.973	1.60869
	3	0.1	6.25	3.18	19.883						3	3.241	5.014	89.567	89.646	0.079	8.108	4.867	1.62318
PI_347457_PSP	1	0.102	6.25	2.93	18.324	17.8097	0.52061			PI_347457_PSP	1	3.257	5.019	163.316	163.422	0.106	8.456	5.199	2.03885	2.39744	0.325174
	2	0.105	6.25	2.85	17.822						2	3.167	5.051	165.284	165.413	0.129	8.368	5.201	2.48029
	3	0.104	6.25	2.77	17.283						3	2.897	5.026	84.263	84.4	0.137	8.022	5.125	2.67317
PI_358300_PSP	1	0.098	6.25	2.88	18.018	18.3933	0.328429			PI_358300_PSP	1	3.237	4.991	87.417	87.543	0.126	8.404	5.167	2.43855	2.56467	0.12527
	2	0.1	6.25	2.97	18.534						2	2.994	5.035	84.588	84.732	0.144	8.605	5.611	2.56639
	3	0.098	6.25	2.98	18.628						3	2.876	5.021	179.652	179.796	0.144	8.231	5.355	2.68908
PI_324703_PSP	1	0.101	6.25	3.69	23.048	23.2033	0.179603			PI_324703_PSP	1	3.149	5.019	165.551	165.635	0.084	8.002	4.853	1.73089	1.69565	0.0457057
	2	0.104	6.25	3.74	23.4						2	3.277	5.035	160.029	160.11	0.081	8.204	4.927	1.644
	3	0.105	6.25	3.71	23.162						3	3.058	5.029	166.387	166.47	0.083	7.906	4.848	1.71205
PI_195631_PSP	1	0.105	6.25	3.08	19.229	19.6397	1.01907			PI_195631_PSP	1	3.069	5.018	90.218	90.372	0.154	7.996	4.927	3.12563	3.21271	0.0977821
	2	0.101	6.25	3.33	20.8						2	3.211	4.989	99.075	99.224	0.149	7.876	4.665	3.194
	3	0.098	6.25	3.02	18.89						3	2.945	5.033	160.683	160.847	0.164	7.887	4.942	3.31849
PI_285727_PSP	1	0.105	6.25	3.73	23.283	23.3117	0.0875919			PI_121352_PSP	1	2.869	5.036	160.562	160.652	0.09	7.566	4.697	1.91612	1.89513	0.020065
	2	0.103	6.25	3.72	23.242						2	3.05	5.051	161.725	161.818	0.093	8.007	4.957	1.87613
	3	0.103	6.25	3.75	23.41						3	3.031	5.044	163.052	163.142	0.09	7.785	4.754	1.89314
PI_250447_PSP	1	0.105	6.25	3.77	23.571	23.6077	0.0327465			PI_285727_PSP	1	3.416	4.975	175.152	175.24	0.088	8.594	5.178	1.6995	1.68746	0.0346966
	2	0.1	6.25	3.78	23.634						2	3.267	5.068	160.524	160.601	0.077	7.758	4.491	1.71454
	3	0.102	6.25	3.78	23.618						3	3.501	5.038	162.733	162.802	0.069	7.687	4.186	1.64835
PI_505062_PSP	1	0.105	6.25	3.53	22.048	21.8893	0.24929			PI_250447_PSP	1	3.179	5.008	175.433	175.517	0.084	7.954	4.684	1.72929	1.73099	0.0112803
	2	0.1	6.25	3.46	21.602						2	3.035	5.017	162.835	162.911	0.076	7.027	4.475	1.74302
	3	0.101	6.25	3.52	22.018						3	2.868	4.992	160.75	160.841	0.091	7.655	4.94	1.72065
PI_331414_PSP	1	0.102	6.25	3.17	19.835	19.6923	0.192027			PI_505062_PSP	1	3.173	4.982	169.172	169.258	0.086	8.384	4.775	1.75916	1.85465	0.0827073
	2	0.104	6.25	3.12	19.474						2	3.217	5.074	170.264	170.343	0.079	7.955	3.992	1.90381
	3	0.097	6.25	3.16	19.768						3	3.301	5.063	87.331	87.407	0.076	7.859	4.787	1.90098
PI_195020_PSP	1	0.103	6.25	2.66	16.602	16.6417	0.156321			PI_331414_PSP	1	2.855	5.077	179.745	179.837	0.092	8.137	5.211	1.65036	1.66171	0.00983175
	2	0.104	6.25	2.64	16.509						2	2.998	5.051	162.534	162.619	0.085	7.911	4.738	1.66737
	3	0.099	6.25	2.69	16.814						3	2.892	5.016	160.325	160.413	0.088	7.893	4.558	1.6674
	1	0.103	6.25	2.66	16.602	16.6417	0.156321			PI_195020_PSP	1	2.957	5.025	100.254	100.361	0.107	7.477	5.282	1.74176	1.74384	0.014881
	2	0.104	6.25	2.64	16.509						2	3.071	4.985	163.509	163.628	0.119	8.024	4.913	1.7301
	3	0.099	6.25	2.69	16.814						3	3.288	5.025	160.417	160.536	0.119	8.006	5.001	1.75965
PI_280613_PSP	1	0.105	6.25	3.59	22.409	22.6713	0.634563			PI_280613_PSP	1	3.371	5.004	169.258	169.331	0.073	7.814	5.181	1.62131	1.66874	0.0410776
	2	0.104	6.25	3.55	22.21						2	3.284	5.042	178.416	178.478	0.062	7.083	5.201	1.69198
	3	0.102	6.25	3.74	23.395						3	2.961	4.976	87.25	87.332	0.082	7.903	4.253	1.69292
PI_272216_PSP	1	0.104	6.25	3.23	20.185	20.6257	0.440002			PI_272216_PSP	1	3.391	5.036	175.163	175.246	0.083	8.231	4.443	1.64303	1.64476	0.0137015
	2	0.099	6.25	3.3	20.627						2	3.026	5.103	180.267	180.355	0.088	8.011	3.799	1.63201
	3	0.1	6.25	3.37	21.065						3	3.152	5.028	167.375	167.458	0.083	7.955	4.942	1.65925
PI_277852_PSP	1	0.105	6.25	3.24	20.258	21.1663	0.78953			PI_277852_PSP	1	3.164	5.129	163.272	163.347	0.075	7.504	5.147	1.47659	1.46706	0.0350003
	2	0.103	6.25	3.47	21.688						2	2.854	5.032	160.588	160.668	0.08	7.538	4.971	1.42828
	3	0.101	6.25	3.45	21.553						3	2.964	5.006	173.261	173.342	0.081	7.692	4.745	1.49631
	1	0.105	6.25	3.08	19.25	19.315	0.466906			PI_505080_PSP	1	3.141	5.09	169.165	169.252	0.087	8.206	4.34	1.72811	1.71642	0.0104625
	2	0.105	6.25	3.02	18.884						2	2.98	5.096	172.787	172.876	0.089	8.104	4.684	1.70794
	3	0.1	6.25	3.17	19.811						3	3.197	5.014	170.523	170.6	0.077	7.636	4.728	1.7132
PI_212031_PSP	1	0.099	6.25	3.56	22.257	21.11	1.03607			PI_212031_PSP	1	3.182	5.034	87.409	87.463	0.054	7.529	5.065	1.71767	1.72974	0.0105156
	2	0.102	6.25	3.24	20.242						2	3.062	5.052	90.827	90.888	0.061	7.811	5.124	1.73692
	3	0.102	6.25	3.33	20.831						3	3.011	4.995	163.121	163.187	0.066	8.057	4.439	1.73462
	1	0.105	6.25	3.44	21.495	22.465	1.9493			PI_347329_PSP	1	2.896	5.066	179.738	179.83	0.092	7.923	5.137	1.73253	1.71243	0.0458901
	2	0.103	6.25	3.95	24.709						2	3.12	5.081	160.353	160.448	0.095	8.244	5.33	1.74484
	3	0.099	6.25	3.39	21.191						3	3.161	5.047	163.571	163.662	0.091	8.344	4.94	1.65992
PI_347329_PSP	1	0.105	6.25	3.11	19.463	19.759	0.923299			PI_476409_PSP	1	3.205	4.997	165.283	165.365	0.082	8.069	5.027	1.83012	1.81329	0.0512549
	2	0.099	6.25	3.04	19.02						2	3.121	5.046	172.468	172.552	0.084	8.134	5.124	1.85402
	3	0.105	6.25	3.33	20.794						3	2.986	5.062	170.547	170.633	0.086	8.047	5.183	1.75574
PI_476409_PSP	1	0.101	6.25	3.64	22.774	21.742	0.923611			PI_269825_PSP	1	3.108	5.019	167.285	167.36	0.075	7.613	4.873	1.74431	1.72912	0.0131615
	2	0.098	6.25	3.36	20.993						2	3.041	5.084	176.34	176.415	0.075	7.599	4.997	1.72103
	3	0.101	6.25	3.43	21.459						3	0.15	5.026	165.809	165.932	0.123	7.634	4.878	1.72202
PI_269825_PSP	1	0.101	6.25	2.84	17.738	18.2257	0.616049			PI_505127_PSP	1	3.208	5.011	163.279	163.361	0.082	8.162	4.505	1.66482	1.65126	0.0117807
	2	0.105	6.25	3.03	18.918						2	3.302	5.061	162.034	162.107	0.073	7.599	4.558	1.64546
	3	0.104	6.25	2.88	18.021						3	3.164	4.895	173.281	173.366	0.085	8.231	7.484	1.64351
PI_505127_PSP	1	0.105	6.25	3.06	19.13	19.7767	0.627023			W6_26160_PSP	1	3.459	5.047	175.157	175.242	0.085	8.468	4.708	1.67799	1.6623	0.0166369
	2	0.101	6.25	3.26	20.382						2	3.288	5.092	87.404	87.484	0.08	8.338	5.108	1.66406
	3	0.102	6.25	3.17	19.818						3	3.274	5.083	160.258	160.34	0.082	8.284	5.35	1.64486
PI_W6_26160_PSP	1	0.1	6.25	3.18	19.904	19.477	0.377827			PI_280616	1	3.215	5.061	169.178	169.261	0.083	8.232	5.009	1.69695	1.63928	0.0564368
	2	0.103	6.25	3.09	19.341						2	3.159	5.077	170.957	171.042	0.085	8.268	5.05	1.58416
	3	0.103	6.25	3.07	19.186						3	3.138	5.064	175.064	175.142	0.078	7.775	5.01	1.63673
	1	0.101	6.25	3.87	24.168	24.032	0.199482			PI_639977_PSP	1	3.057	5.051	90.238	90.318	0.08	7.856	5.017	1.65438	1.66674	0.0141166
	2	0.104	6.25	3.86	24.125						2	3.146	5.017	89.457	89.541	0.084	8.259	5.109	1.66373
	3	0.099	6.25	3.81	23.803						3	2.898	5.036	165.232	165.316	0.084	7.965	4.637	1.68212
PI_639977_PSP	1	0.102	6.25	3.35	20.952	21.0413	0.359425			PI_163129_PSP	1	3.311	5.038	170.076	170.17	0.094	8.037	4.911	1.26247	1.27788	0.0246493
	2	0.1	6.25	3.32	20.735						2	3.207	5.043	175.324	175.424	0.1	8.269	4.44	1.30631
	3	0.102	6.25	3.43	21.437						3	2.982	5.039	165.989	166.079	0.09	7.268	5.218	1.26485
PI_163129_PSP	1	0.103	6.25	3.39	21.165	21.2413	0.595183			PI_269782	1	3.079	5.048	160.378	160.452	0.074	7.735	4.726	1.989	2.02145	0.0682363
	2	0.099	6.25	3.5	21.871						2	3.046	5.027	162.397	162.475	0.078	7.77	5.062	1.9755
	3	0.104	6.25	3.31	20.688						3	3.213	4.977	163.085	163.178	0.093	8.821	4.286	2.09986
PI_269782	1	0.101	6.25	3.44	21.529	21.2547	0.621687			PI_242027_PSP	1	3.054	5.008	172.633	172.732	0.099	8.349	4.656	1.58935	1.63295	0.0379284
	2	0.101	6.25	3.29	20.543						2	3.126	5.013	175.947	176.039	0.092	8.287	4.724	1.65114
	3	0.105	6.25	3.47	21.692						3	2.996	5.066	162.028	162.117	0.089	7.536	5.608	1.65835
PI_242027_PSP	1	0.101	6.25	3.16	19.72	19.9377	0.32643			PI_272148_PSP	1	3.065	5.034	175.964	176.047	0.083	7.877	4.22	1.51659	1.57315	0.0506909
	2	0.102	6.25	3.16	19.78						2	3.241	5.041	166.561	166.641	0.08	7.935	4.088	1.61448
	3	0.102	6.25	3.25	20.313						3	3.223	5.006	87.284	87.366	0.082	7.961	4.47	1.58837
	1	0.104	6.25	3.1	19.386	20.209	1.23657			PI_505122_PSP	1	3.043	5.032	166.735	166.818	0.083	8.028	4.812	1.72485	1.71995	0.0138596
	2	0.099	6.25	3.46	21.631						2	3.262	5.01	160.358	160.438	0.08	8.055	4.694	1.7043
	3	0.103	6.25	3.14	19.61						3	2.977	5.045	175.427	175.511	0.084	8.061	4.738	1.73069
PI_272148_PSP	1	0.105	6.25	3.37	21.057	21.0883	0.0272091			PI_137119_PSP	1	3.058	5.058	90.465	90.552	0.087	8.073	4.985	1.66499	1.66211	0.00879104
	2	0.105	6.25	3.38	21.106						2	3.116	5.117	160.575	160.67	0.095	8.371	4.793	1.6691
	3	0.099	6.25	3.38	21.102						3	3.104	5.106	165.664	165.758	0.094	8.554	5.084	1.65224
PI_505122_PSP	1	0.103	6.25	3.28	20.517	20.9247	0.354452			PI_280609_PSP	1	3.129	5.057	160.23	160.306	0.076	7.644	5.015	1.7348	1.75579	0.0453223
	2	0.102	6.25	3.38	21.097						2	3.257	5.016	98.726	98.799	0.073	7.579	5.255	1.8078
	3	0.104	6.25	3.39	21.16						3	3.289	5.1	170.578	170.646	0.068	7.381	5.45	1.72477
PI_137119_PSP	1	0.105	6.25	3.22	20.141	20.2433	0.12384			PI_201390_PSP	1	3.011	5.028	175.394	175.466	0.072	7.589	4.515	1.68328	1.67803	0.0143648
	2	0.104	6.25	3.23	20.208						2	3.034	5.064	100.426	100.508	0.082	8.354	4.322	1.68903
	3	0.104	6.25	3.26	20.381						3	3.172	5.085	160.735	160.812	0.077	8.267	4.092	1.66178
PI_280609_PSP	1	0.102	6.25	3.73	23.326	22.0277	1.75193			PI_250440_PSP	1	3.219	5.092	165.249	165.312	0.063	8.049	4.578	1.57274	1.54179	0.0307292
	2	0.105	6.25	3.64	22.722						2	3.227	5.076	163.786	163.855	0.069	8.271	5.32	1.54135
	3	0.1	6.25	3.21	20.035						3	3.252	5.029	88.87	88.936	0.066	8.231	5.095	1.51129
PI_201390_PSP	1	0.105	6.25	3.04	18.994	19.1787	0.462528			PI_639980_PSP	1	2.991	5.011	176.572	176.666	0.094	8.473	4.83	1.30435	1.33263	0.0323891
	2	0.099	6.25	3.01	18.837						2	3.269	5.027	169.634	169.716	0.082	7.982	5.044	1.36796
	3	0.102	6.25	3.15	19.705						3	3.165	5.031	101.123	101.197	0.074	7.541	4.979	1.32557
	1	0.103	6.25	3.48	21.755	22.3667	0.557098			PI_324702_PSP	1	3.254	5.069	170.78	170.855	0.075	7.663	5.482	1.7147	1.7152	0.0244171
	2	0.105	6.25	3.66	22.845						2	3.051	5.028	161.175	161.256	0.081	7.857	4.713	1.73987
	3	0.105	6.25	3.6	22.5						3	3.206	4.995	163.713	163.781	0.068	7.263	4.376	1.69104
PI_639980_PSP	1	0.101	6.25	3.09	19.303	19.0203	0.245001			PI_343338	1	2.877	4.879	167.696	167.774	0.078	7.58	4.409	1.70107	1.68752	0.0126112
	2	0.099	6.25	3.02	18.889						2	2.928	5.025	177.955	178.036	0.081	7.779	4.806	1.68539
	3	0.104	6.25	3.02	18.869						3	3.262	5.014	172.43	172.507	0.077	7.845	4.057	1.67612
PI_324702_PSP	1	0.1	6.25	3.21	20.035	20.839	0.711222			PI_193590_PSP	1	3.101	5.033	99.956	100.029	0.073	7.495	4.703	1.65852	1.66947	0.0108062
	2	0.105	6.25	3.42	21.386						2	3.27	5.019	162.407	162.481	0.074	7.877	4.851	1.66976
	3	0.102	6.25	3.38	21.096						3	3.018	5.104	172.432	172.516	0.084	8.032	4.583	1.68012
PI_343338	1	0.105	6.25	3.36	20.997	20.951	0.119817			PI_280613_PSP	1	3.346	5.072	167.658	167.759	0.101	8.811	4.394	1.66136	1.64764	0.0365153
	2	0.102	6.25	3.33	20.815						2	3.213	5.016	175.542	175.645	0.103	8.516	4.607	1.60625
	3	0.103	6.25	3.37	21.041						3	2.967	5.083	160.014	160.119	0.105	8.437	5.014	1.67531
PI_193590_PSP	1	0.105	6.25	3.79	23.693	23.7173	0.171797			PI_269818_PSP	1	3.014	5.051	102.375	102.457	0.082	8.228	5.465	1.84812	1.90333	0.0491402
	2	0.104	6.25	3.77	23.559						2	3.218	5.043	163.221	163.294	0.073	7.837	5.303	1.9423
	3	0.104	6.25	3.82	23.9						3	3.263	5.018	167.836	167.91	0.074	7.946	5.47	1.91956
PI_280613_PSP	1	0.105	6.25	3.59	22.409	22.6713	0.634563			PI_429845_PSP	1	3.022	5.037	100.502	100.588	0.086	8.313	5.214	1.57269	1.57777	0.00439952
	2	0.104	6.25	3.55	22.21						2	3.058	5.026	162.418	162.508	0.09	8.621	4.619	1.58043
	3	0.102	6.25	3.74	23.395						3	3.241	5.012	167.92	167.998	0.078	8.055	4.683	1.58018
	1	0.104	6.25	3.45	21.564	21.3983	0.307077			PI_307666_PSP	1	3.131	5.031	160.613	160.699	0.086	8.507	5.291	1.6254	1.62117	0.00386333
	2	0.104	6.25	3.45	21.587						2	3.068	5.028	164.522	164.601	0.079	7.964	5.563	1.61783
	3	0.104	6.25	3.37	21.044						3	3.273	5.065	175.283	175.352	0.069	7.582	4.814	1.62027
PI_429845_PSP	1	0.102	6.25	3.36	20.987	21.209	0.376748			PI_347329_PSP	1	2.967	5.049	164.361	164.44	0.079	7.559	5.376	1.5997	1.60485	0.007583
	2	0.104	6.25	3.36	20.996						2	3.128	5.016	175.822	175.9	0.078	7.631	4.896	1.61356
	3	0.103	6.25	3.46	21.644						3	3.155	5.027	172.071	172.152	0.081	7.805	4.309	1.6013
PI_307666_PSP	1	0.105	6.25	3.61	22.555	22.687	0.340748			W6_26160_PSP	1	3.209	5.031	165.878	165.988	0.11	7.358	4.846	1.67148	1.70829	0.0526178
	2	0.105	6.25	3.69	23.074						2	3.088	5.018	172.284	172.389	0.105	7.62	5.045	1.68484
	3	0.104	6.25	3.59	22.432						3	3.204	5.071	163.319	163.449	0.13	8.24	4.58	1.76856
PI_347329_PSP	1	0.102	6.25	3.39	21.201	21.0733	0.367525			PI_269804_PSP	1	3.168	5.063	172.374	172.451	0.077	8.367	4.149	2.65124	2.5165	0.176389
	2	0.105	6.25	3.42	21.36						2	3.269	5.042	165.639	165.697	0.058	7.232	4.532	2.31686
	3	0.103	6.25	3.31	20.659						3	3.125	4.968	167.775	167.856	0.081	8.296	5.036	2.58141
PI_W6_26160_PSP	1	0.102	6.25	3.23	20.202	19.7717	0.423191			PI_358633_PSP	1	2.958	5.022	166.732	166.824	0.092	8.527	5.307	1.65819	1.67769	0.0202163
	2	0.105	6.25	3.1	19.356						2	2.886	5.038	163.296	163.379	0.083	7.991	4.653	1.67634
	3	0.103	6.25	3.16	19.757						3	3.048	5.082	172.877	172.95	0.073	7.543	5.593	1.69855
	1	0.1	6.25	3.41	21.32	21.4927	0.162263			W6_12723_PSP	1	3.122	5.064	163.565	163.633	0.068	7.268	5.569	1.652	1.63396	0.0156501
	2	0.101	6.25	3.44	21.516						2	2.971	5.019	99.635	99.71	0.075	7.618	5.105	1.62586
	3	0.104	6.25	3.46	21.642						3	3.062	5.028	160.872	160.948	0.076	7.836	4.495	1.62403
PI_358633_PSP	1	0.105	6.25	4	25.005	24.8577	0.391383			PI_505122_PSP	1	3.045	5.032	166.735	166.837	0.102	7.786	4.146	1.64014	1.61535	0.0241198
	2	0.105	6.25	4.02	25.154						2	3.281	5.039	170.577	170.674	0.097	8.032	4.647	1.61394
	3	0.104	6.25	3.91	24.414						3	3.135	5.045	174.831	174.928	0.097	8.051	4.774	1.59196
W6_12723_PSP	1	0.104	6.25	3.36	20.978	20.74	0.212572			PI_358300_PSP	1	3.246	5.022	160.456	160.538	0.082	7.825	4.741	2.15144	2.05542	0.0899395
	2	0.105	6.25	3.29	20.569						2	3.108	5.031	165.287	165.374	0.087	8.016	4.751	2.04168
	3	0.103	6.25	3.31	20.673						3	3.022	5.027	162.377	162.468	0.091	8.219	4.916	1.97315
PI_505122_PSP	1	0.101	6.25	3.39	21.176	20.9997	0.158248			PI_343824_PSP	1	3.078	5.016	172.355	172.43	0.075	7.584	4.579	1.79078	1.77147	0.0199117
	2	0.102	6.25	3.35	20.953						2	3.207	5.058	160.346	160.425	0.079	7.987	4.908	1.77262
	3	0.102	6.25	3.34	20.87						3	3.118	5.013	100.201	100.28	0.079	7.856	5.197	1.75101
	1	0.105	6.25	3.02	18.864	19.2213	0.957393			PI_324697_PSP	1	2.973	5.045	165.824	165.894	0.07	7.628	4.905	1.65138	1.64438	0.00605901
	2	0.099	6.25	3.25	20.306						2	3.002	5.028	172.863	172.941	0.078	8.212	4.205	1.6409
	3	0.102	6.25	2.96	18.494						3	3.109	5.016	160.556	160.621	0.065	7.386	4.327	1.64086
PI_343824_PSP	1	0.105	6.25	3.28	20.525	20.7647	0.208135			PI_357290	1	2.876	5.144	162.374	162.462	0.088	8.203	4.655	1.50376	1.50688	0.011636
	2	0.104	6.25	3.34	20.869						2	2.969	5.033	175.572	175.658	0.086	8.115	5.21	1.49712
	3	0.103	6.25	3.34	20.9						3	3.116	5.025	160.883	160.965	0.082	8.013	4.277	1.51976
PI_324697_PSP	1	0.104	6.25	3.81	23.803	23.5553	0.574073			PI_180702_PSP	1	3.257	5.013	166.582	166.67	0.088	7.824	5.327	1.65196	1.66589	0.0121705
	2	0.105	6.25	3.66	22.899						2	3.064	5.048	163.299	163.378	0.079	7.199	5.146	1.6712
	3	0.103	6.25	3.83	23.964						3	3.174	5.029	99.548	99.634	0.086	7.533	4.897	1.67449
PI_271511_PSP	1	0.104	6.25	3.27	20.441	20.5547	0.111096			PI_271511_PSP	1	3.2	5.074	172.435	172.515	0.08	7.802	4.567	1.92687	1.93677	0.0323624
	2	0.105	6.25	3.31	20.663						2	2.983	5.062	167.544	167.617	0.073	7.398	4.135	1.91052
	3	0.103	6.25	3.29	20.56						3	3.307	5.057	180.638	180.708	0.07	7.506	4.359	1.97293
PI_269770_PSP	1	0.105	6.25	3.31	20.695	20.739	0.590231			PI_269770_PSP	1	3.215	5.005	175.676	175.803	0.127	7.502	4.602	1.73837	1.6863	0.0456106
	2	0.105	6.25	3.42	21.35						2	3.168	5.042	87.623	87.747	0.124	7.411	4.415	1.65345
	3	0.103	6.25	3.23	20.172						3	3.262	5.019	98.507	98.623	0.116	7.219	4.199	1.66706
PI_169603_PSP	1	0.102	6.25	3.47	21.69	21.828	0.291614			PI_169603_PSP	1	3.311	5.063	160.267	160.338	0.071	7.728	4.287	2.96244	2.93881	0.0209659
	2	0.101	6.25	3.55	22.163						2	2.897	5.08	165.583	165.661	0.078	7.653	4.243	2.92246
	3	0.101	6.25	3.46	21.631						3	3.016	4.965	100.462	100.542	0.08	8.011	3.957	2.93151
PI_220189_PSP	1	0.102	6.25	3.58	22.345	22.606	0.756077			PI_220189_PSP	1	3.109	4.889	170.108	170.188	0.08	8.029	4.417	1.60743	1.61635	0.0207132
	2	0.105	6.25	3.75	23.458						2	3.244	5.04	172.364	172.437	0.073	7.641	4.756	1.64003
	3	0.105	6.25	3.52	22.015						3	3.118	5.066	167.298	167.378	0.08	8.025	4.995	1.6016
PI_116056_PSP	1	0.105	6.25	3.46	21.5987	21.6126	0.201018			PI_140298_PSP	1	3.871	5.006	166.497	166.554	0.057	8.975	4.92	1.62602	1.63885	0.0186306
	2	0.104	6.25	3.43	21.4189						2	2.483	4.999	177.992	178.067	0.075	7.567	4.397	1.66022
	3	0.099	6.25	3.49	21.8202						3	2.812	5.026	147.636	147.703	0.067	7.92	4.907	1.63032
	1	0.101	6.25	3.97	24.8169	24.6714	0.187783			PI_263031_PSP	1	3.938	5.099	179.682	179.765	0.083	9.116	5.07	1.83432	1.95067	0.130885
	2	0.099	6.25	3.96	24.7379						2	2.539	5.049	163.222	163.31	0.088	7.688	5.066	2.09238
	3	0.104	6.25	3.91	24.4594						3	2.869	5.04	175.759	175.849	0.09	7.992	5.142	1.92532
PI_358620_PSP	1	0.103	6.25	3.69	23.0395	23.1751	0.449281			PI_116056_PSP	1	2.475	5.043	175.807	175.894	0.087	7.609	5.178	1.60294	1.6896	0.0787508
	2	0.099	6.25	3.65	22.8092						2	2.833	5.036	164.823	164.907	0.084	7.97	5.149	1.70907
	3	0.1	6.25	3.79	23.6765						3	3.294	5.049	93.971	94.052	0.081	8.431	5.123	1.75678
PI_393488_PSP	1	0.105	6.25	3.9	24.3706	24.2635	0.114026			PI_209507_PSP	1	3.966	5.128	166.462	166.54	0.078	9.105	5.126	2.04838	2.55348	0.551981
	2	0.102	6.25	3.88	24.2763						2	2.585	5.057	177.957	178.039	0.082	7.636	5.123	3.14269
	3	0.1	6.25	3.86	24.1436						3	2.445	5.176	147.613	147.689	0.076	7.622	5.143	2.46938
PI_140298_PSP	1	0.101	6.25	2.99	18.6678	18.8823	0.195176			PI_393488_PSP	1	3.991	5.07	179.674	179.733	0.059	9.104	5.105	1.7238	1.54035	0.168611
	2	0.104	6.25	3.05	19.0493						2	2.555	5.055	163.218	163.273	0.055	7.66	5.1	1.39216
	3	0.103	6.25	3.03	18.9298						3	2.909	5.043	175.752	175.806	0.054	7.998	5.116	1.50508
PI_263031_PSP	1	0.101	6.25	3.38	21.1535	21.5753	0.368167			PI_203069_PSP	1	2.553	5.074	173.795	173.873	0.078	7.725	5.113	1.15392	1.09747	0.0495603
	2	0.104	6.25	3.49	21.8322						2	2.879	5.195	87.407	87.45	0.043	8.131	5.105	1.07738
	3	0.099	6.25	3.48	21.7401						3	3.332	5.123	131.486	131.55	0.064	8.549	5.089	1.06111
PI_413688_PSP	1	0.105	6.25	3.47	21.6787	22.0548	0.334505			PI_639981_PSP	1	3.305	5.17	166.702	166.749	0.047	8.472	5.172	1.50812	1.18454	0.346626
	2	0.104	6.25	3.57	22.3191						2	2.604	5.124	173.79	173.864	0.074	7.711	5.252	0.818736
	3	0.104	6.25	3.55	22.1667						3	2.49	5.259	175.108	175.175	0.067	7.734	5.217	1.22676
	1	0.101	6.25	3.66	22.9013	22.5216	0.44067			PI_273605_PSP	1	2.497	5.138	177.195	177.238	0.043	7.659	5.233	1.10835	1.13023	0.0245243
	2	0.102	6.25	3.62	22.625						2	2.859	5.346	164.663	164.722	0.059	8.234	5.064	1.12559
	3	0.105	6.25	3.53	22.0384						3	3.304	5.202	167.309	167.346	0.037	8.534	5.187	1.15674
PI_393489_PSP	1	0.1	6.25	3.93	24.5439	24.4393	0.332727			PI_358620_PSP	1	3.728	5.067	172.049	172.088	0.039	8.803	5.162	0.83301	0.879381	0.199199
	2	0.1	6.25	3.85	24.0669						2	3.834	5.087	172.464	172.53	0.066	8.935	5.375	1.09767
	3	0.104	6.25	3.95	24.7072						3	3.989	5.221	112.66	112.697	0.037	9.226	5.23	0.707457
PI_639981_PSP	1	0.103	6.25	3.17	19.8081	20.5413	0.7292			PI_269762_PSP	1	4.006	5.231	100.337	100.421	0.084	9.217	5.075	0.768473	0.922949	0.322712
	2	0.103	6.25	3.4	21.2664						2	3.925	5.141	111.647	111.714	0.067	9.06	5.101	1.29386
	3	0.104	6.25	3.29	20.5493						3	4.272	5.147	182.688	182.768	0.08	9.412	5.237	0.706511
PI_347496_PSP	1	0.104	6.25	3.31	20.6711	20.6813	0.082713			PI_639979_PSP	1	3.327	5.188	166.633	166.773	0.14	8.547	5.211	1.61197	1.49106	0.163701
	2	0.103	6.25	3.32	20.7686						2	2.655	5.279	173.696	173.867	0.171	7.943	5.135	1.30477
	3	0.106	6.25	3.3	20.6042						3	2.505	5.106	175.033	175.18	0.147	7.635	5.14	1.55642
	1	0.107	6.25	3.36	21.0208	20.5625	0.397051			PI_393489_PSP	1	2.548	5.257	177.056	177.257	0.201	7.824	5.22	2.68199	2.92708	0.280979
	2	0.106	6.25	3.25	20.3235						2	2.822	5.022	164.648	164.739	0.091	7.916	5.288	3.23374
	3	0.105	6.25	3.25	20.3432						3	3.274	5.168	167.245	167.389	0.144	8.385	5.13	2.8655
PI_409031_PSP	1	0.103	6.25	4.1	25.6239	25.5402	0.0739813			PI_409031_PSP	1	3.754	5.235	172.048	172.135	0.087	9.06	5.276	3.8097	2.80452	1.01171
	2	0.1	6.25	4.08	25.4836						2	3.89	5.181	172.429	172.53	0.101	9.128	5.094	1.78642
	3	0.103	6.25	4.08	25.5132						3	4.043	5.202	112.647	112.683	0.036	9.304	5.111	2.81745
PI_285739	1	0.102	6.25	4.24	26.4748	26.3611	0.107111			PI_413688_PSP	1	3.391	5.032	176.092	176.191	0.099	8.564	5.122	2.40141	2.43006	0.0320393
	2	0.106	6.25	4.22	26.3465						2	2.725	5.098	171.497	171.573	0.076	7.892	5.234	2.46465
	3	0.108	6.25	4.2	26.2621						3	2.542	5.193	158.554	158.605	0.051	7.711	5.239	2.42413
	1	0.106	6.25	3.65	22.8026	22.6703	0.152662			PI_347496_PSP	1	3.879	5.1	111.294	111.345	0.051	9.028	5.165	2.12972	2.06609	0.537114
	2	0.106	6.25	3.6	22.5033						2	4.004	5.225	99.481	99.532	0.051	9.139	5.178	2.56856
	3	0.105	6.25	3.63	22.705						3	4.152	5.252	175.693	175.739	0.046	9.293	5.2	1.5
PI_203069_PSP	1	0.107	6.25	3.8	23.773	23.8476	0.189004			PI_285739	1	3.889	5.025	112.254	112.354	0.1	9.041	5.157	2.92806	2.19142	0.640534
	2	0.109	6.25	3.85	24.0625						2	3.275	5.123	99.671	99.761	0.09	8.434	5.158	1.88057
	3	0.108	6.25	3.79	23.7072						3	3.453	5.109	176.324	176.428	0.104	8.611	5.154	1.76562
PI_209507_PSP	1	0.105	6.25	3.64	22.7303	22.742	0.117761			PI_347477_PSP	1	3.877	5.013	112.241	112.349	0.108	9.035	5.166	1.8583	1.81302	0.04849
	2	0.107	6.25	3.62	22.6305						2	3.265	5.132	99.669	99.781	0.112	8.434	5.165	1.76186
	3	0.108	6.25	3.66	22.8651						3	3.431	5.099	176.324	176.428	0.104	8.625	5.168	1.81889
PI_639979_PSP	1	0.108	6.25	3.66	22.8575	22.5139	0.443548			PI_344003_PSP	1	3.876	5.103	100.235	100.322	0.087	9.028	5.316	2.35139	2.42217	0.0820344
	2	0.109	6.25	3.52	22.0132						2	3.899	5.224	100.381	100.471	0.09	9.139	5.175	2.51208
	3	0.107	6.25	3.63	22.6711						3	4.125	5.123	115.69	115.771	0.081	9.293	5.285	2.40303
PI_347477_PSP	1	0.104	6.25	3.24	20.258	20.333	0.129039			W6_26157_PSP	1	2.336	5.016	163.831	163.926	0.095	7.48	5.205	1.34486	1.27057	0.1013
	2	0.124	6.25	3.28	20.482						2	2.766	5.009	84.536	84.63	0.094	7.833	5.194	1.15518
	3	0.129	6.25	3.24	20.259						3	3.242	5.043	121.403	121.498	0.095	8.37	5.108	1.31167
	1	0.112	6.25	3.51	21.959	22.0443	0.141783			PI_143485_PSP	1	3.838	5.109	167.856	167.925	0.069	9.03	5.144	1.84681	1.85151	0.00426557
	2	0.13	6.25	3.55	22.208						2	2.439	5.049	153.22	153.292	0.072	7.651	5.067	1.85514
	3	0.115	6.25	3.51	21.966						3	2.879	5.041	98.761	98.829	0.068	7.992	5.128	1.85257
PI_344003_PSP	1	0.115	6.25	3.37	21.06	20.975	0.225834			PI_244121_PSP	1	2.432	5.034	165.476	165.528	0.052	7.601	5.192	1.32897	1.34678	0.03001
	2	0.102	6.25	3.38	21.146						2	2.837	5.023	123.832	123.887	0.055	7.962	5.212	1.38143
	3	0.107	6.25	3.32	20.719						3	3.287	5.032	92.781	92.831	0.05	8.431	5.113	1.32994
W6_26157_PSP	1	0.114	6.25	3.63	22.687	22.5483	0.125085			PI_171810_PSP	1	3.834	5.065	156.711	156.798	0.087	9.103	5.169	1.006	1.01706	0.0514813
	2	0.134	6.25	3.59	22.444						2	2.445	5.05	147.19	147.275	0.085	7.654	5.125	1.07317
	3	0.108	6.25	3.6	22.514						3	2.871	5.041	172.154	172.239	0.085	8.027	5.144	0.972006
PI_143485_PSP	1	0.128	6.25	3.51	21.919	21.9987	0.363115			PI_244093_PSP	1	3.923	5.071	163.287	163.371	0.084	9.051	5.269	1.65117	1.64384	0.0105163
	2	0.134	6.25	3.47	21.682						2	2.582	5.043	135.234	135.319	0.085	7.636	5.209	1.63179
	3	0.13	6.25	3.58	22.395						3	2.445	5.176	147.613	147.699	0.086	7.625	5.156	1.64856
	1	0.124	6.25	3.6	22.48	22.6533	0.273814			PI_240516_PSP	1	2.532	5.109	154.41	154.51	0.1	7.79	5.128	1.63807	1.66004	0.0218859
	2	0.113	6.25	3.6	22.511						2	2.869	5.107	97.365	97.464	0.099	8.055	5.054	1.68184
	3	0.127	6.25	3.68	22.969						3	3.323	5.124	121.451	121.547	0.096	8.51	5.18	1.66023
PI_171810_PSP	1	0.132	6.25	3.38	21.108	20.9677	0.12228			PI_236492_PSP	1	4.213	5.032	189.202	189.265	0.063	9.35	5.218	1.53315	1.52229	0.0153052
	2	0.109	6.25	3.35	20.911						2	3.726	5.076	113.214	113.277	0.063	8.935	5.117	1.50479
	3	0.117	6.25	3.34	20.884						3	3.732	5.112	100.226	100.289	0.063	8.95	5.167	1.52893
PI_244093_PSP	1	0.127	6.25	4.07	25.427	25.2797	0.259531			PI_343958_PSP	1	4.001	5.101	110.124	110.195	0.071	9.217	5.137	1.2264	1.2144	0.0104414
	2	0.105	6.25	4.07	25.432						2	3.837	5.102	100.768	100.835	0.067	9.061	5.209	1.20945
	3	0.134	6.25	4	24.98						3	4.171	5.131	156.729	156.799	0.07	9.402	5.218	1.20736
PI_240516_PSP	1	0.127	6.25	3.92	24.523	24.5773	0.0560744			PI_306591_PSP	1	3.271	5.101	155.632	155.714	0.082	8.454	5.216	1.3612	1.3273	0.0404384
	2	0.127	6.25	3.94	24.635						2	2.548	5.12	163.801	163.883	0.082	7.74	5.224	1.28254
	3	0.112	6.25	3.93	24.574						3	2.407	5.019	112.325	112.407	0.082	7.635	5.231	1.33818
PI_236492_PSP	1	0.117	6.25	3.76	23.49	23.428	0.208048			PI_193578_PSP	1	2.498	5.11	130.211	130.301	0.09	7.71	5.183	1.5821	1.57664	0.00720234
	2	0.133	6.25	3.78	23.598						2	2.722	5.023	154.251	154.337	0.086	7.906	5.192	1.57935
	3	0.11	6.25	3.71	23.196						3	3.258	5.172	153.227	153.314	0.087	8.405	5.228	1.56848
	1	0.128	6.25	3.27	20.429	19.9107	0.450897			PI_269778	1	3.571	5.231	162.051	162.124	0.073	8.89	5.212	1.72678	1.69201	0.0339491
	2	0.11	6.25	3.15	19.694						2	3.64	5.181	159.622	159.694	0.072	8.94	5.184	1.65895
	3	0.129	6.25	3.14	19.609						3	4.021	5.201	103.258	103.329	0.071	9.304	5.147	1.69031
PI_306591_PSP	1	0.124	6.25	3.87	24.171	23.7293	0.385946			PI_164972_PSP	1	3.091	5.105	102.271	102.365	0.094	8.35	5.319	1.37244	1.35829	0.0142536
	2	0.127	6.25	3.77	23.56						2	3.872	5.121	100.632	100.724	0.092	9.1	5.3	1.35849
	3	0.117	6.25	3.75	23.457						3	3.333	5.201	165.504	165.599	0.095	8.61	5.283	1.34393
PI_193578_PSP	1	0.126	6.25	3.66	22.845	22.761	0.0882723			PI_486131_PSP	1	3.272	5.131	162.222	162.304	0.082	8.46	5.259	1.78741	1.78248	0.020701
	2	0.128	6.25	3.63	22.669						2	2.981	5.091	168.726	168.808	0.082	8.13	5.228	1.75976
	3	0.129	6.25	3.64	22.769						3	2.654	5.193	155.554	155.635	0.081	7.91	5.277	1.80027
PI_269778	1	0.107	6.25	3.9	24.393	24.0497	0.300873			PI_314794_PSP	1	2.732	5.07	146.661	146.745	0.084	7.89	5.188	1.58057	1.5714	0.0269206
	2	0.123	6.25	3.81	23.832						2	3.261	5.018	152.131	152.214	0.083	8.37	5.149	1.59254
	3	0.124	6.25	3.83	23.924						3	3.271	5.091	167.051	167.138	0.087	8.536	5.256	1.5411
PI_164972_PSP	1	0.131	6.25	3.58	22.377	22.3587	0.364846			PI_117264_PSP	1	3.654	5.102	100.013	100.083	0.07	8.87	5.158	1.62854	1.63518	0.0150609
	2	0.134	6.25	3.63	22.714						2	3.1	5.213	125.439	125.511	0.072	8.39	5.109	1.62458
	3	0.132	6.25	3.52	21.985						3	3.51	5.109	150.631	150.698	0.067	8.74	5.265	1.65242
PI_486131_PSP	1	0.128	6.25	3.69	23.073	23.1203	0.0934684			PI_180693_PSP	1	3.521	5.077	163.814	163.879	0.065	8.71	5.216	1.34202	1.32805	0.0417846
	2	0.128	6.25	3.72	23.228						2	2.476	5.044	137.62	137.687	0.067	7.654	5.29	1.36106
	3	0.13	6.25	3.69	23.06						3	2.991	5.037	152.151	152.216	0.065	8.11	5.23	1.28107
	1	0.132	6.25	3.43	21.422	21.15	0.24123			PI_393490_PSP	1	3.711	5.062	133.237	133.307	0.07	8.86	5.189	1.25265	1.27212	0.0207425
	2	0.119	6.25	3.35	20.962						2	2.585	5.041	125.236	125.305	0.069	7.71	5.178	1.29394
	3	0.132	6.25	3.37	21.066						3	2.454	5.061	141.611	141.683	0.072	7.6	5.119	1.26978
PI_117264_PSP	1	0.128	6.25	3.31	20.672	20.6483	0.0392726			PI_324706_PSP	1	2.434	5.101	144.237	144.301	0.064	7.62	5.149	1.35949	1.36832	0.0274886
	2	0.121	6.25	3.31	20.67						2	2.767	5.111	94.525	94.591	0.066	7.93	5.125	1.34634
	3	0.125	6.25	3.3	20.603						3	3.312	5.115	121.721	121.784	0.063	8.49	5.146	1.39914
PI_180693_PSP	1	0.133	6.25	3.5	21.891	21.802	0.0943981
	2	0.134	6.25	3.47	21.703
	3	0.125	6.25	3.49	21.812
PI_393490_PSP	1	0.128	6.25	3.65	22.813	22.884	0.071
	2	0.128	6.25	3.66	22.884
	3	0.133	6.25	3.67	22.955
PI_324706_PSP	1	0.125	6.25	3.94	24.612	24.2317	0.329379
	2	0.132	6.25	3.85	24.041
	3	0.125	6.25	3.85	24.042
