# Supplementary material for: Association study of crude seed protein and fat concentration in a USDA pea diversity panel
Source: Plant Genome. 2024 Jul 31;18(1):e20485. doi: 10.1002/tpg2.20485 (PMC11726435; doi:10.1002/tpg2.20485)
Supplement: Supplementary file 11 — Supplemental Table 4. Original BLUPs average over the replications for protein, fat and flower color. Entries with high protein average concentration and their color are indicated. [file TPG2-18-e20485-s004.xlsx]

## Sheet: Sheet1
Accessions	High Protein Concentration	Protein_MY	Protein_2019	Protein_2020	Protein_2021	Fat_MY	Fat_2019	Fat_2020	Fat_2021	Flower_Color
PI_286430_PSP	*	24.4334	22.941	24.8307	23.9401	2.44808	2.51541	2.34877	2.46277	1		* Accessions with high protein concentration
PI_242027_PSP	*	24.2518	22.5825	24.8739	23.966	1.69012	1.72938	1.7587	1.6278	1		Flower color 1 = purple, 0 = white
PI_162909_PSP_F02	*	24.2077	22.7906	24.7693	23.6395	2.19729	2.11932	2.28947	2.19601	1
PI_166084_PSP	*	24.1057	22.7421	24.6714	23.4865	2.10435	1.99741	2.2755	2.10706	1
PI_174922	*	24.0052	22.092	25.2079	23.5689	2.16315	2.07314	2.31518	2.12459	1
PI_250447_PSP	*	23.9416	22.6565	23.8722	24.2241	3.31566	3.3251	3.20185	3.37614	0
PI_165949_PSP	*	23.779	23.0838	23.8818	22.1532	1.99394	1.95219	2.23762	1.95864	1
PI_343958_PSP	*	23.774	23.7185	23.6933	22.2645	2.0278	2.06574	2.22969	1.80515	1
PI_272164	*	23.7718	23.0824	23.9195	22.8478	2.18506	2.25076	2.30868	2.02979	1
PI_175230	*	23.7404	23.0498	24.3426	22.0497	2.17263	2.16473	2.348	2.03954	1
PI_117998_PSP	*	23.7371	23.1366	23.9172	22.7792	2.01197	2.14822	2.10272	1.8096	1
PI_272172	*	23.6638	23.3301	22.9139	23.5727	2.26078	2.22013	2.28165	2.29368	1
PI_343960	*	23.6561	22.8705	24.5546	22.1133	1.91776	1.93218	1.93055	1.92526	1
PI_173929	*	23.614	23.2763	23.2657	22.7991	2.01962	2.03114	2.0725	1.99183	1
PI_163125	*	23.5649	22.5571	24.0558	22.9904	2.13126	2.19187	2.18599	2.03518	1
PI_167250	*	23.5499	22.6697	NA	23.9385	2.26254	2.20206	NA	2.31446	1
PI_343296	*	23.5438	23.4308	22.4995	23.2252	2.02854	2.12234	1.97202	2.03371	1
PI_271033	*	23.5257	23.8619	NA	20.2635	2.07033	2.2034	NA	1.81498	1
PI_347496_PSP	*	23.5037	22.7974	23.2551	23.4791	1.99596	2.02261	2.07553	1.91587	1
PI_263011	*	23.4995	23.2519	23.292	22.6968	2.00889	2.18648	1.85361	2.02547	1
PI_272161	*	23.4729	23.0248	23.5164	22.6794	2.17028	2.26763	2.1507	2.11366	1
PI_223284	*	23.4639	23.1716	22.7837	22.7111	2.08406	2.28038	2.03424	1.94027	1
PI_269802_PSP	*	23.4221	22.7837	23.4256	23.0269	1.6662	1.77711	1.71432	1.55543	1
PI_343301	*	23.4144	23.0191	23.0695	23.0998	1.82642	1.9292	1.75537	1.8399	1
PI_280614	*	23.4139	22.2987	23.5447	23.6138	3.15223	3.1772	3.029	3.21718	0
PI_180329_PSP	*	23.3978	23.0192	23.0981	22.7841	1.93885	2.10311	1.78549	1.94187	1
48_PS17100137	*	23.3392	22.776	23.4981	22.4944	2.964	2.93523	3.07444	2.82779	0
PI_249645_PSP	*	23.3154	22.4333	24.2351	22.2664	2.12128	2.1891	2.20458	2.00383	1
PI_140298_PSP	*	23.3028	22.9007	23.3626	22.5606	1.96132	2.02079	2.02217	1.87035	1
PI_272171_PSP	*	23.2784	22.4887	23.8029	22.5585	1.99379	1.93006	2.47086	1.58391	1
PI_174921_PSP	*	23.2653	22.679	23.313	22.8631	2.08322	2.11025	2.0588	2.1073	1
PI_174923	*	23.2636	22.1321	24.3835	22.3129	2.36749	2.279	2.64037	2.17523	1
PI_280607	*	23.2508	22.419	23.1466	23.2714	1.79147	1.80559	2.00729	1.63883	1
PI_166159_PSP	*	23.2431	22.4675	23.6958	22.5487	2.21752	2.2065	2.39344	2.13718	1
PI_227258_PSP	*	23.2213	21.8948	24.5584	22.3294	2.11124	2.1455	2.22078	1.98478	1
PI_347457_PSP	*	23.2178	23.0258	22.9408	22.6592	2.00163	2.11666	2.00286	1.91573	1
PI_347477_PSP	*	23.217	21.749	23.6386	23.7608	1.99744	2.02799	2.0012	1.9935	1
PI_356980_PSP	*	23.0774	22.4264	23.1133	22.954	1.98391	2.12128	1.93912	1.92541	1
W6_26157_PSP	*	23.0723	23.4359	23.1792	21.2506	1.85867	2.08115	1.90869	1.62263	1
PI_164838	*	23.0524	22.5337	23.1454	22.6654	1.97645	2.0015	2.1971	1.75	1
PI_193590_PSP	*	23.0369	22.5318	23.3068	22.4082	2.00925	2.06576	2.04852	1.9411	1
PI_343286		22.9842	22.7814	22.2383	22.6075	1.88159	2.04372	1.77081	1.837	1
PI_212916		22.9442	21.4992	24.1611	22.6358	2.87259	2.74094	3.06632	2.77611	0
PI_194340		22.944	22.687	23.4499	21.6898	2.10974	2.13701	2.2484	1.95956	1
PI_269762_PSP		22.9382	22.1501	22.6251	23.6118	1.81863	1.86849	1.87184	1.7541	1
PI_343284		22.9054	23.3104	23.3766	20.0738	1.9917	2.21002	1.99656	1.7751	1
PI_343278		22.8891	22.4597	22.5111	22.883	1.88338	1.93746	1.92942	1.82801	1
PI_639979_PSP		22.8781	22.3234	23.5047	21.9931	2.11085	2.18963	2.1865	1.97575	1
PI_356984_PSP		22.8531	21.9563	23.2162	22.8279	2.248	2.22135	2.22391	2.30712	1
47_PS17100015		22.7866	22.2553	23.5916	21.8702	3.02019	3.11796	2.93532	2.97516	0
PI_183413		22.7777	22.3148	23.0774	22.264	2.70801	2.7248	2.77497	2.60737	0
PI_280609_PSP		22.7722	23.0956	22.5982	21.4557	1.96382	2.13263	1.97742	1.81691	1
PI_164346		22.7443	21.3445	23.9952	22.4903	1.97382	1.78034	1.97504	2.19778	1
PI_240515		22.7295	22.9572	22.7465	21.535	2.68539	2.80499	2.79989	2.43318	0
PI_176721		22.7277	22.0113	23.2653	22.3451	1.94688	2.01025	2.0099	1.85061	1
PI_356986_PSP		22.727	22.9145	22.4001	21.8252	1.92673	2.07374	2.04567	1.71432	1
PI_116056_PSP		22.7181	22.363	23.4248	21.5477	2.11928	2.13877	2.3604	1.86797	1
PI_155109_PSP		22.7048	22.7038	22.3257	22.4165	1.79375	1.87232	1.90248	1.64338	1
PI_143485_PSP		22.6975	22.2227	22.4193	23.0338	2.15352	2.23481	2.18258	2.06254	1
PI_272162		22.6873	21.7499	24.2499	21.3375	1.89212	1.90449	1.92354	1.88356	1
PI_174919		22.6837	22.1657	23.4946	21.5695	1.92732	1.91871	2.13547	1.78512	1
31_133_7409		22.6742	22.5696	23.5417	20.932	3.03608	3.08114	2.92956	3.07043	0
PI_184784_PSP		22.6596	22.3709	23.787	21.0231	3.02277	2.95589	3.18014	2.90596	0
PI_236489		22.6549	22.1902	23.3047	21.7873	2.2472	2.24434	2.59192	1.90085	1
PI_344003_PSP		22.645	22.502	22.351	22.5207	1.79728	1.91162	1.82108	1.70075	1
PI_197451		22.6412	22.2219	22.4216	22.8604	2.08367	2.17076	2.15562	1.94588	1
PI_639978_PSP		22.6401	22.3197	22.6011	22.4651	1.83357	1.94403	2.01951	1.56727	1
PI_272216_PSP		22.6348	22.6587	22.8849	21.537	1.79914	1.88495	2.00294	1.5407	1
PI_166142		22.6209	22.1259	22.5511	22.7797	2.82124	2.86193	2.64569	2.94613	0
PI_272167		22.615	21.9541	23.6317	21.6086	1.95341	1.92258	2.06356	1.901	1
PI_164836		22.5722	22.6067	22.8429	21.4837	2.73109	2.77666	2.83123	2.56521	0
PI_356991_PSP		22.5718	22.3998	22.9649	21.6065	1.97145	2.04081	2.18677	1.75039	1
PI_194338		22.5699	22.2837	22.3783	22.6021	2.03424	2.11146	2.00585	2.01539	1
W6_26160_PSP		22.568	22.3501	22.5253	22.297	2.05349	2.11287	2.07011	2.0037	1
PI_137118		22.5455	22.4218	23.3077	21.0825	1.96917	2.14842	2.12975	1.65264	1
PI_343298		22.5425	21.7434	23.2012	22.2895	1.81591	1.80346	2.03795	1.63531	1
PI_140296		22.5316	22.5619	23.2507	20.8931	2.35451	2.49167	2.2817	2.30308	1
PI_226561		22.5246	22.6169	22.6179	21.6193	2.04588	2.20584	2.03932	1.92059	1
PI_280626		22.5236	23.1075	23.2523	20.0014	2.77494	3.29225	2.88335	2.13681	0
PI_343331_PSP		22.5107	21.8167	22.8224	22.5762	1.80585	1.93157	1.81784	1.7099	1
PI_280617_PSP		22.5093	22.2482	22.6267	22.0341	2.99303	3.06469	2.86789	2.98462	0
W6_12739_PSP		22.5001	22.8865	22.599	21.142	1.47387	1.68067	1.79627	0.989182	1
PI_193836		22.4976	22.4135	22.7448	21.6921	2.94796	2.98143	2.99626	2.83565	0
PI_381334_PSP		22.4954	21.8561	23.3531	21.767	2.14256	2.18556	2.14288	2.12091	1
PI_269761_PSP		22.4936	21.6755	23.3729	22.0215	2.12154	2.05363	2.35153	1.96918	1
PI_140295		22.4878	22.1335	22.8984	21.9037	2.37601	2.41236	2.44473	2.27437	1
PI_193838		22.4857	22.3008	22.7427	21.8375	2.04099	2.08046	2.16556	1.89774	1
PI_263030_PSP		22.4821	22.6405	22.1903	22.0401	3.12335	3.21179	2.92579	3.24607	0
PI_164614		22.4699	22.5846	22.6228	21.497	2.87204	2.97259	2.8267	2.79635	0
PI_125839_PSP		22.4431	22.003	23.4703	21.2195	2.28212	2.21449	2.58342	2.04423	1
PI_280252_PSP		22.4374	22.3205	23.1007	21.1865	2.05292	2.09903	2.2244	1.8527	1
PI_134271_PSP		22.4341	21.5683	23.5345	21.7967	2.2047	2.10969	2.32415	2.19114	1
PI_241593_PSP		22.4333	21.4911	22.9792	22.6495	2.09667	2.11371	2.32146	1.86646	1
PI_343268		22.4297	22.9059	21.8888	21.8334	2.38719	2.5269	2.34835	2.2953	1
PI_343968		22.4267	22.0464	21.7834	23.3263	1.93814	1.92464	2.02001	1.89926	1
PI_279823_PSP		22.4249	22.6376	22.5482	21.3744	3.41805	3.5579	3.28046	3.36711	0
PI_286607_PSP		22.4152	22.2887	22.6736	21.7326	3.03718	3.12223	2.78879	3.11798	0
PI_272204_PSP		22.4146	21.7595	23.6043	21.3421	1.96178	1.89661	2.36306	1.63541	1
PI_378157_PSP		22.411	22.1016	22.5468	22.1837	2.23861	2.26398	2.12628	2.34776	1
PI_193837		22.4097	22.6432	22.0286	22.0047	2.1558	2.31954	2.13916	2.03066	1
PI_193588		22.4045	21.8435	23.3538	21.5085	2.74859	2.80978	2.86585	2.54793	1
PI_196027		22.4009	22.437	22.5666	21.595	2.10008	2.1519	2.15673	2.01266	1
PI_177053		22.3905	22.0584	23.4567	21.1219	1.90872	2.10941	1.9446	1.71503	1
PI_343267		22.388	22.3932	22.4226	21.815	2.10737	2.13695	2.18859	2.01576	1
PI_194344		22.3802	21.9438	22.8118	21.9905	2.03538	2.1119	2.14078	1.87573	1
PI_196022		22.3758	22.3423	22.9486	21.1646	2.12388	2.23038	2.2769	1.87851	1
PI_244093_PSP		22.3667	21.8843	22.2583	22.7736	2.36973	2.37046	2.50126	2.23764	1
PI_222071_PSP		22.3593	21.5041	23.279	22.0075	2.36601	2.36318	2.44468	2.2936	1
PI_175231_PSP		22.3586	21.8261	NA	22.6502	2.07276	2.03909	NA	2.08651	1
PI_179722_PSP		22.3574	22.2467	22.1183	22.1565	1.72388	1.87862	1.76831	1.58323	1
PI_197990_PSP		22.3508	22.3611	22.57	21.5579	1.95703	1.96125	2.16197	1.76919	1
PI_212112		22.3496	22.2381	21.3923	22.9235	1.99739	2.07602	2.02484	1.92656	1
PI_639976_PSP		22.3405	21.775	23.0561	21.8148	1.94331	1.9888	2.10837	1.75725	1
PI_216045		22.3366	22.1195	22.8029	21.5168	2.46926	2.46759	2.49971	2.45567	0
PI_273676		22.3308	22.1141	22.4121	22.097	2.09881	2.18442	2.05903	2.07966	1
PI_164417		22.3275	22.4285	22.5912	21.3521	2.88096	2.86223	3.04326	2.70438	0
PI_250448_PSP		22.2995	22.3839	22.8202	21.0352	2.97041	3.06052	2.92911	2.89485	0
PI_356992_PSP		22.2987	22.8012	21.6892	21.8633	1.99623	2.1303	1.98566	1.90409	1
PI_179449		22.2893	22.1738	22.7048	21.397	1.93919	2.02695	1.92868	1.91177	1
PI_429839_PSP		22.288	22.0099	22.7819	21.6439	1.88215	1.91379	1.93234	1.83511	1
PI_269763		22.2717	22.255	21.9177	22.3456	1.81001	1.78063	2.08528	1.5904	1
PI_137120		22.2704	21.6734	23.4652	21.2223	1.97568	2.0844	2.11259	1.75422	1
PI_244175		22.2671	21.9794	22.7662	21.6413	1.74578	1.71002	1.84856	1.74184	1
PI_343316		22.2618	21.5308	23.2341	21.7272	1.90013	1.97309	1.9006	1.86327	1
PI_638516_PSP		22.2595	22.4679	21.7183	22.2339	2.85353	2.95182	2.7564	2.83601	0
PI_285739		22.2418	21.4798	23.3371	21.579	3.25277	3.24819	3.22493	3.25523	0
PI_102888_PSP		22.2315	22.4274	21.6278	22.3322	1.76448	1.88655	1.82501	1.62339	1
PI_269778		22.2312	22.3562	22.4796	21.3201	2.7249	2.95107	2.59237	2.62496	1
PI_340130_PSP		22.2311	22.2029	22.8575	21.0646	2.11697	2.11989	2.30819	1.9351	1
PI_244091		22.2232	22.2971	22.1969	21.7624	2.92497	3.05232	2.82982	2.87194	0
PI_269799		22.2207	21.7982	23.1788	21.2506	2.81998	2.88472	2.57336	2.99606	0
PI_164779_PSP		22.2156	21.8435	22.918	21.4474	2.39902	2.2996	2.37606	2.58576	1
PI_196015		22.1969	22.2439	22.8272	20.9351	2.00424	2.1906	2.02131	1.83016	1
PI_324697_PSP		22.1942	22.8487	20.9958	22.384	2.02679	2.13631	2.18642	1.77739	1
PI_123246		22.1815	21.4923	22.9828	21.8747	2.62164	2.64847	2.541	2.67229	0
PI_195025		22.1716	22.4459	21.7521	21.956	1.96346	2.11075	2.18517	1.61459	1
PI_272166		22.1699	22.443	22.2112	21.3496	1.87131	1.94755	2.07558	1.61749	1
PI_505127_PSP		22.1678	21.816	22.9111	21.4141	1.80939	1.97556	1.73614	1.76293	1
PI_280621		22.1497	22.4622	22.0916	21.4155	2.55566	2.59804	2.59957	2.46316	1
PI_207508_PSP		22.1428	22.5134	21.6818	21.6022	2.15398	2.32943	2.03721	2.0985	1
PI_269776		22.135	22.6872	21.431	21.8854	1.85718	1.92218	2.0638	1.61299	1
PI_124478_PSP		22.1329	22.3202	22.5172	21.0281	2.72283	2.86558	2.59397	2.70245	0
PI_320972_PSP		22.1263	21.4856	23.8896	20.5206	3.1564	3.14301	3.18449	3.09946	0
PI_275639		22.1009	22.3853	22.05	21.4433	2.42631	2.57238	2.60416	2.0966	0
PI_263031_PSP		22.0967	22.5578	22.2401	20.9062	3.04358	3.09641	3.08472	2.91362	0
PI_314800		22.0955	21.6999	22.98	21.287	1.96958	2.02431	1.95978	1.95754	1
PI_244055		22.0838	22.5234	21.5685	21.5442	2.17392	2.30943	2.14149	2.08973	1
PI_486131_PSP		22.0812	22.2587	22.04	21.5974	2.5047	2.56991	2.70311	2.22919	1
PI_269775		22.0716	22.2484	22.1281	21.4682	1.76249	1.85408	1.84316	1.63068	1
PI_269771		22.068	21.7186	22.6692	21.5833	1.77621	1.81836	1.96279	1.581	1
PI_261671		22.0271	22.2763	22.2603	21.1138	2.91021	2.95802	2.83286	2.91872	0
PI_220189_PSP		22.0175	21.7467	22.8045	21.2062	2.05592	2.12436	2.05667	2.01373	1
PI_244170		22.0164	21.7898	22.6492	21.3395	2.03846	2.18259	2.00183	1.96123	1
PI_137119_PSP		22.0089	21.4161	22.8034	21.7058	2.0705	2.1566	2.03687	2.0461	1
PI_244150_PSP		22.0026	21.4354	22.5658	21.9696	2.06227	2.06897	2.02783	2.11855	1
PI_272194_PSP		21.991	22.0888	22.3504	21.1819	2.18934	2.29712	2.28344	2.00097	1
PI_253968_PSP		21.9907	20.763	23.5379	21.7168	2.01687	2.05298	2.20651	1.80967	1
PI_314803		21.985	22.2357	21.6651	21.835	2.47489	2.56069	2.51607	2.34689	1
45_PS1710027		21.9696	21.8985	22.9286	20.6557	3.03878	3.10615	3.0324	2.94483	0
PI_172338		21.968	21.3139	23.1168	21.3296	2.94967	2.97642	2.84871	3.00174	0
PI_257592_PSP		21.9536	21.9356	22.437	21.1969	2.47941	2.21249	2.18237	3.06097	1
50_PS17100287		21.9447	21.4095	22.998	21.2637	3.06613	3.11016	3.06631	2.98687	0
PI_347337		21.9446	21.7684	22.641	21.2118	2.85071	2.86006	2.93764	2.73266	0
PI_306590		21.9346	21.2408	23.0021	21.4949	1.80544	1.85312	1.85906	1.74346	1
PI_125840_PSP		21.9297	21.6873	22.0186	21.8459	2.24785	2.05898	2.69384	2.1858	1
PI_121352_PSP		21.9274	21.4792	23.2276	20.7977	2.77057	2.88946	2.60976	2.80488	0
PI_164548_PSP		21.9267	22.0919	22.696	20.5253	2.76552	2.93823	2.70035	2.64526	0
PI_222117_PSP		21.9267	22.3437	21.8456	21.2475	2.21587	2.43176	2.17971	2.05558	1
W6_17293_PSP		21.9196	22.6302	21.3528	20.8574	1.98798	2.18623	2.0547	1.78247	0
PI_195020_PSP		21.9131	22.4103	22.0824	20.7031	1.91236	1.99687	2.11769	1.6875	1
PI_269782		21.8959	21.9923	21.6904	21.9159	2.66182	2.69745	2.75268	2.51992	1
PI_358300_PSP		21.8929	22.2921	21.7096	21.4256	1.9433	2.12167	1.81511	1.9586	1
PI_347288		21.8904	22.3316	21.6447	21.421	2.90844	2.91471	2.90178	2.88382	0
PI_343824_PSP		21.8805	21.9417	23.0921	20.0996	2.78273	2.90563	2.71629	2.71253	0
PI_166188		21.8785	21.549	22.2023	21.8405	1.97283	2.13063	1.9794	1.84272	1
PI_285725		21.8765	21.8688	22.382	21.1399	3.3866	3.52398	3.20884	3.38252	0
PI_343936		21.8723	22.2452	21.7319	21.388	2.09794	2.12534	2.18257	2.00547	1
PI_316586		21.8624	21.9723	22.5475	20.7144	3.17803	3.30642	3.09797	3.09245	0
PI_477371_PSP		21.8609	22.4572	22.1098	20.5186	2.97105	3.03652	2.99544	2.83877	1
44_PS17100026		21.8562	21.6741	22.9217	20.8156	3.07391	3.04845	3.26711	2.88235	0
PI_343263		21.8531	21.2493	22.1749	22.2248	1.93801	2.02882	2.03104	1.83098	1
PI_194339		21.8429	22.0538	21.5499	21.8421	2.83184	2.82227	2.87917	2.77067	0
PI_194348		21.8336	21.707	22.4866	21.1277	3.05196	3.08988	3.08918	2.94053	0
PI_272187		21.8314	21.8929	22.2131	21.1871	1.97786	1.90582	2.19529	1.85171	1
PI_193579		21.8266	21.6663	23.1166	20.3397	2.02197	1.96537	2.40534	1.70227	1
PI_299023		21.8254	21.7887	22.1214	21.4549	1.75768	1.85776	1.95644	1.49287	1
PI_347400		21.8188	21.4334	22.8581	21.0262	2.89027	2.89165	2.85468	2.90223	0
PI_639980_PSP		21.813	21.4705	22.6826	21.1812	1.80823	1.81869	1.88609	1.75764	1
PI_189171		21.8073	21.2569	23.5731	20.3277	2.09224	2.15309	2.11775	2.0292	1
46_PS17100022		21.7998	22.1113	21.9075	21.1474	3.04269	3.11562	3.03844	2.94069	0
PI_116944_PSP		21.7855	21.5214	22.5463	21.1967	2.2103	2.27824	2.21924	2.15047	1
PI_166187		21.7817	21.6385	21.9832	21.6668	2.10244	2.15446	2.16797	2.01704	1
PI_347376		21.7745	22.3079	22.2689	20.2817	2.89884	3.02243	2.80339	2.85148	0
PI_347342		21.7647	21.7445	22.0299	21.4607	2.90387	2.92487	2.92918	2.83101	0
PI_196017		21.7399	21.2337	22.181	21.9958	2.0152	1.96264	2.01808	2.09411	1
PI_340126		21.73	21.3215	22.0881	21.9486	1.94607	1.93083	2.09622	1.83627	1
PI_167253		21.7246	21.2034	22.4834	21.598	1.86598	1.9145	2.06362	1.64721	1
PI_200755		21.7235	22.1173	22.2649	20.4453	2.88773	2.79867	2.9684	2.86927	0
PI_164971_PSP		21.7179	21.7097	22.2595	21.0701	2.13819	2.06413	2.31155	2.08333	1
PI_227457		21.7017	21.3458	22.8054	20.8777	2.0422	1.99168	2.38317	1.76001	1
49_PS_17100281		21.696	21.7195	22.1727	21.1024	3.28369	3.30474	3.14264	3.36334	0
PI_174925		21.6901	21.4173	22.367	21.3536	2.76009	2.8017	2.65004	2.78471	0
PI_142774		21.6856	22.3848	21.8173	20.393	2.19272	2.22365	2.32096	2.0949	1
PI_223527_PSP		21.681	21.9104	21.7258	21.3434	1.78772	1.85382	1.89111	1.6558	1
PI_244263		21.6767	22.0481	21.5655	21.557	2.91762	2.95936	2.86194	2.97849	0
PI_193584_PSP		21.6738	21.7253	22.4928	20.6032	3.06615	3.10141	3.06504	2.99703	0
PI_194350		21.6727	21.3007	22.6881	21.0155	2.12682	2.19225	2.29396	1.90739	1
PI_277852_PSP		21.6715	21.771	22.134	20.997	2.96605	2.96715	3.03083	2.86753	0
PI_193578_PSP		21.6653	20.7294	23.3751	20.9923	2.89176	2.92329	2.81325	2.9189	0
PI_164396		21.6637	21.5815	22.6351	20.6125	2.96562	2.94493	3.06708	2.85011	0
PI_174320		21.6634	21.8843	22.3412	20.5191	1.99607	2.10581	2.07518	1.83345	1
PI_324695_PSP		21.6633	21.2919	22.494	21.2568	1.88979	2.06253	1.85049	1.79594	1
PI_196031		21.6495	21.8734	21.4202	21.7092	2.00697	2.06469	2.13295	1.84608	1
43_PS17100239		21.6441	21.8868	22.3869	20.3961	3.12939	3.14939	3.24828	2.94477	0
PI_164612_PSP		21.6426	21.525	21.5604	21.911	2.80954	2.90215	2.59684	2.86897	0
PI_319374_PSP		21.6381	21.6323	21.9354	21.3772	2.82318	2.74335	2.88185	2.82073	0
PI_175226		21.6366	21.8934	22.0786	20.6175	2.13444	2.29272	2.03141	2.05667	1
PI_340128_PSP		21.6276	21.7774	22.4105	20.4882	1.82502	1.92977	2.00587	1.57034	1
PI_269770		21.6267	21.4259	22.4774	20.9547	2.74619	2.60245	2.9455	2.66364	0
14_093_7410		21.6257	21.8373	22.0625	20.8464	3.05792	3.17408	3.11106	2.85112	0
42_PS17100236		21.6168	21.1432	22.969	20.724	2.96424	3.01014	2.8672	2.99213	0
W6_39762_PSP		21.6153	21.8593	21.9704	20.9014	2.97966	3.15402	2.81103	2.95396	0
PI_594358_PSP		21.614	21.1668	22.7727	20.9371	2.97071	3.08924	2.88824	2.91027	0
PI_193585		21.596	21.2288	22.3194	21.3819	2.11675	2.17902	2.10162	2.09375	1
PI_194343		21.5949	21.5197	21.4015	22.1282	2.00691	2.13898	1.92427	1.99232	1
PI_269793		21.591	21.0014	23.1547	20.6251	2.76373	2.8669	2.58836	2.82955	1
PI_194347		21.5738	22.1595	21.7323	20.6127	2.34997	2.34024	2.53841	2.16939	0
16_143_6230		21.5713	22.0296	21.8375	20.617	2.8629	2.90065	2.92658	2.73426	0
PI_314794_PSP		21.5698	21.6044	21.8599	21.3125	2.82094	2.79709	2.84024	2.80434	0
PI_118501_PSP		21.5692	21.6654	21.6543	21.4854	2.80646	2.86665	2.69178	2.84842	0
PI_181801		21.5665	21.8417	21.4644	21.4479	2.9946	3.06531	2.84139	3.05523	0
PI_280613_PSP		21.5603	21.5256	21.8422	21.4319	2.07816	1.99942	2.22832	2.02366	1
PI_343330		21.5591	21.3264	22.8294	20.4418	1.68255	1.76172	1.93818	1.38312	1
PI_272218_PSP		21.5565	21.1789	22.2156	21.4775	1.94927	1.93129	2.08894	1.85309	1
PI_505108_PSP		21.5545	21.919	22.0875	20.4668	1.8778	1.90861	1.94649	1.81231	1
PI_163127		21.5523	21.4211	21.7497	21.6952	2.78516	2.80839	2.62679	2.91155	0
PI_206006_PSP		21.5516	22.3818	20.921	21.2629	1.91429	2.07553	2.09579	1.59699	1
PI_347398		21.5458	22.0499	21.7688	20.6529	2.86228	2.99771	2.71263	2.86262	0
PI_271035_PSP		21.5446	22.096	21.7643	20.5823	2.8463	2.9261	2.86	2.72092	0
38_PS16BNZ001		21.54	21.7504	22.5576	20.0698	3.15139	3.22913	3.16753	3.01636	0
PI_163129_PSP		21.5329	21.4697	22.0048	21.2156	2.80557	2.71828	2.78352	2.88158	0
PI_164669		21.5231	21.3769	22.1045	21.2083	2.32767	2.36238	2.40895	2.21735	1
PI_195404_PSP		21.5229	21.6559	22.0161	20.8817	2.07803	2.13184	2.32472	1.78909	1
PI_195022		21.521	21.4321	22.0945	21.1276	2.02547	1.97281	2.15777	1.96702	1
51_PS17100008		21.518	21.3932	21.9446	21.3777	2.8953	2.9521	2.82454	2.88878	0
PI_244262		21.5155	21.4181	21.9941	21.2652	3.04434	3.03806	2.95456	3.11178	0
35_PS08101022		21.5129	21.8437	22.5682	19.825	3.0669	3.1424	3.12564	2.89426	0
17_Ewald		21.5123	21.7449	21.8512	20.926	3.0241	3.17547	2.82855	3.04712	0
PI_280236		21.5107	21.203	21.9562	21.6419	1.93186	1.9833	1.95253	1.89321	1
PI_194008		21.5101	20.9061	22.6438	21.2037	2.88918	2.85378	2.75477	3.04243	0
PI_196024		21.5053	21.491	22.7845	20.0759	2.01404	2.12591	2.23427	1.699	1
PI_116844		21.5014	21.5709	21.7318	21.3261	2.68683	2.65203	2.73361	2.66033	1
PI_272207		21.4975	21.5475	21.5173	21.6342	1.70911	1.7209	1.83598	1.61147	1
PI_244121_PSP		21.4955	21.6517	21.7975	21.0935	2.8479	2.97324	2.53108	3.03592	0
13_133_6243		21.4887	20.9685	23.0226	20.5395	2.96818	3.12836	2.84387	2.91053	0
PI_261666		21.4854	21.4742	21.9876	21.093	3.02881	2.99517	2.9469	3.11621	0
PI_236490		21.4841	21.2241	22.2204	21.1786	2.32465	2.32675	2.2836	2.3764	1
PI_343335		21.4812	20.9445	22.7473	20.9179	2.32735	2.40047	2.2794	2.31529	1
PI_272217		21.4804	21.3939	21.678	21.6135	1.72141	1.79971	1.97737	1.42011	1
PI_261623_PSP		21.4795	21.3198	21.9313	21.3872	2.02408	2.14429	2.34592	1.65494	1
PI_331414_PSP		21.4767	22.1683	21.2878	20.8891	1.83822	1.94188	2.04113	1.5605	1
PI_272215_PSP		21.4761	21.5313	22.0977	20.829	1.95418	2.04591	2.07108	1.77216	1
11_AC_EarlyStar		21.4752	22.0741	21.1642	21.1971	2.91283	3.05284	2.82166	2.84367	0
18_Carousel		21.4745	21.7239	21.9344	20.734	3.02207	3.09079	2.99497	2.9497	0
PI_174321		21.4623	22.0893	21.3981	20.8249	3.01054	3.10101	3.0172	2.88145	0
PI_347373		21.46	21.2332	22.4778	20.7513	2.78323	2.76504	2.85067	2.7124	0
PI_204306_PSP		21.4577	21.5878	21.9202	20.9176	1.86128	1.96408	2.13146	1.51188	1
32_143_6236		21.4572	21.6944	21.8683	20.8154	2.93062	3.01827	2.83396	2.9185	0
PI_193583		21.4534	21.6793	22.1106	20.5078	2.23565	2.31902	2.27873	2.12276	1
PI_639981_PSP		21.4467	21.2584	21.8386	21.7342	1.84822	1.85527	1.99334	1.7228	1
PI_226562		21.4452	21.0297	22.3627	21.1805	2.12735	2.15995	2.23154	2.00721	1
PI_505122_PSP		21.4381	21.3865	21.3238	21.9638	1.87906	1.9618	2.0061	1.69994	1
PI_476409_PSP		21.4352	21.6439	21.7545	20.9784	1.96029	2.0325	2.19663	1.67115	1
PI_347290		21.4141	21.7273	21.6057	20.978	2.7362	2.79595	2.58606	2.82042	0
PI_197044_PSP		21.4047	21.9024	21.5427	20.6695	2.83316	2.96701	2.79275	2.70153	0
PI_271116_PSP		21.4026	21.5288	21.925	20.8366	2.19425	2.17897	2.30032	2.11584	1
PI_249646		21.4024	22.1922	21.1093	20.8602	2.78279	2.99521	2.62936	2.71512	0
2_Meadow		21.3974	21.5251	22.06	20.6792	2.96929	3.06725	2.94863	2.88172	0
PI_250438_PSP		21.3947	21.432	22.0799	20.7616	3.04017	3.0629	2.94817	3.08125	0
PI_285719		21.3938	21.3087	22.1409	20.8868	2.04963	2.12083	2.22887	1.78071	0
PI_347378		21.3936	20.9947	22.8035	20.732	2.82869	2.81502	2.94561	2.70954	0
PI_277851		21.3934	22.233	21.1898	20.6618	2.7309	2.84931	2.59203	2.74493	0
PI_194349		21.3901	21.4474	22.2208	20.5371	2.85226	2.97193	2.86152	2.70098	0
33_Hampton		21.3822	21.133	21.8766	21.309	3.06812	3.0093	3.31426	2.86632	0
PI_409031_PSP		21.3765	21.4079	21.7207	21.2183	1.87351	1.92507	2.09819	1.62264	1
PI_244122		21.3651	21.3512	21.5255	21.5308	2.94306	2.8981	2.77998	3.13284	0
PI_261635		21.3638	21.3192	21.5773	21.5094	2.88654	2.95302	2.8838	2.79896	0
PI_196026		21.3431	21.6675	20.9824	21.6788	1.98255	2.03978	2.05555	1.87967	1
PI_181800		21.3402	22.2205	20.5498	21.0419	1.97576	2.06107	2.22627	1.70821	1
PI_180693_PSP		21.3211	21.4784	21.4234	21.3298	2.33947	2.47474	2.25429	2.30394	1
PI_261622		21.3191	21.3322	21.9329	20.8831	3.35733	3.31156	3.23035	3.48431	0
PI_347281_PSP		21.3171	21.2977	22.2138	20.5612	2.91174	2.84202	2.8711	2.99875	0
PI_173930		21.3156	21.6261	21.533	20.9341	2.88805	2.88561	2.83054	2.92714	0
PI_343312		21.3113	21.0041	22.2724	20.9318	2.89083	2.9364	2.88139	2.83097	0
PI_195026		21.3061	21.8426	21.6521	20.3731	2.88879	2.89153	2.81692	2.91093	0
PI_494077_PSP		21.2959	21.8367	21.1521	21.0425	2.65836	2.81452	2.76564	2.37892	0
PI_240516_PSP		21.2944	21.6241	22.0213	20.2929	2.99529	3.02846	3.00356	2.91006	0
3_Treasure		21.2827	22.045	21.2061	20.3148	2.95307	3.10115	2.80437	2.88662	0
PI_263027_PSP		21.277	22.2707	21.1905	20.2459	2.70786	3.12398	2.84103	2.13835	0
PI_261662		21.2659	21.3383	21.4786	21.3106	2.87872	2.89698	2.71591	3.009	0
PI_138945		21.2595	21.289	21.2425	21.4241	2.15335	2.21569	1.99083	2.20199	1
PI_103058		21.2577	21.3964	21.617	21.011	3.05527	3.15041	2.88978	3.10075	0
PI_194345		21.2489	21.5266	21.7408	20.6142	2.83033	2.93861	2.87231	2.65718	0
PI_343277		21.2419	21.0447	21.7982	21.3241	1.89245	2.02276	1.94603	1.77323	1
PI_163134		21.2361	20.784	22.0453	21.351	2.88514	2.95145	2.75148	2.93623	0
PI_347334		21.2291	21.7787	20.7869	21.4125	2.86079	2.82926	2.84389	2.88766	0
PI_195631_PSP		21.2241	21.2425	21.7436	20.9953	2.052	2.09098	2.25931	1.86205	1
PI_274308_PSP		21.222	21.4046	NA	20.6143	1.97428	2.03166	NA	1.87188	1
PI_164972_PSP		21.2207	21.3845	21.6008	20.9385	2.2073	2.47859	2.15958	2.0044	1
39_PS17100046		21.2187	21.0469	21.9008	21.0717	2.98402	3.10932	2.84614	2.97456	0
36_PS16100096		21.217	21.7366	21.0562	21.0873	2.9432	3.03931	2.85866	2.90903	0
PI_163126_PSP		21.2078	21.1092	21.8063	21.0646	2.96423	2.96278	2.87544	3.03073	0
PI_198735_PSP		21.1962	20.8045	22.5548	20.5248	2.25915	2.33535	2.33213	2.12035	1
PI_117264_PSP		21.1933	21.983	21.2867	20.3199	2.65753	2.81651	2.5242	2.62967	0
PI_102887		21.1913	20.9041	21.8686	21.2572	2.9528	2.94448	2.78599	3.10932	0
PI_269818_PSP		21.186	21.3371	21.1207	21.5375	2.53823	2.40218	2.64305	2.56103	1
PI_280619_PSP		21.183	21.2458	21.5116	21.1609	2.0571	2.06272	2.26391	1.85974	1
26_Korando		21.1765	21.292	22.0632	20.3401	3.00828	3.08195	3.03804	2.87169	0
PI_311112		21.1728	21.8467	21.6402	20.0049	2.7416	2.9386	2.66057	2.5892	0
PI_274307_PSP		21.1705	21.7297	21.4207	20.4182	2.00789	2.09469	2.01647	1.95337	1
5_CDC_Inca		21.1622	21.379	21.916	20.3527	2.94858	3.00539	3.00026	2.80934	0
PI_271121		21.1524	21.7229	20.9128	21.101	2.29752	2.3297	2.32472	2.24874	1
PI_358633_PSP		21.1513	21.6024	21.0795	21.0687	1.94238	1.97115	2.08109	1.80094	1
PI_371796_PSP		21.1448	21.6394	21.4806	20.4611	2.97986	3.09522	2.9257	2.89208	0
PI_214344		21.1445	21.9907	21.621	19.7181	2.02583	2.17798	1.9497	1.96844	1
PI_250440_PSP		21.1401	20.8414	22.4358	20.3754	2.79864	2.81517	2.62095	2.94208	0
PI_343295		21.1273	21.3917	21.5218	20.7462	2.95584	2.84007	3.18956	2.7961	0
PI_212031_PSP		21.1261	21.6296	21.5945	20.2678	2.172	2.44545	2.13759	1.94645	1
PI_285718_PSP		21.1255	21.9323	20.8324	20.7928	1.8683	2.08143	1.97905	1.57682	0
PI_244191_PSP		21.1241	20.8448	22.3288	20.5392	2.97751	2.86144	2.89375	3.15236	0
12_CDC_Canary		21.1213	20.8056	21.8692	21.1991	2.93321	2.97032	2.84441	2.9631	0
37_PS16BNZ006		21.1181	21.5785	21.4183	20.5585	2.92357	2.98382	2.81028	2.95683	0
PI_193591		21.1179	21.1795	21.9906	20.4355	2.01158	2.07733	2.08672	1.89614	1
PI_347328		21.1132	22.0201	20.5011	21.0533	2.79139	2.95457	2.64088	2.76928	0
PI_273605_PSP		21.1121	21.0773	21.9525	20.7275	2.21113	2.07856	2.37378	2.26101	1
PI_263013		21.1076	21.9	21.0995	20.4373	2.68657	2.81878	2.69024	2.53886	0
PI_193586		21.1071	20.9757	22.2044	20.6043	3.04877	3.12679	3.08131	2.89382	0
25_Durwood		21.1059	21.0592	21.6283	21.0677	2.996	3.02314	3.01496	2.91806	0
PI_169603_PSP		21.1007	21.2008	21.5944	20.8719	2.62021	2.69869	2.58626	2.57001	0
41_PS17100044		21.0938	20.7893	22.1538	20.7655	2.93651	2.97744	3.00168	2.79961	0
PI_171810_PSP		21.0911	21.6104	21.2248	20.681	2.9605	3.02946	2.87572	2.95265	0
PI_343321_PSP		21.091	20.8417	21.6567	21.3296	2.29902	2.37396	2.14991	2.39382	1
PI_343292_PSP		21.0859	21.5505	21.0924	20.9344	1.91337	1.99402	2.09891	1.67237	0
PI_210569_PSP		21.0726	21.703	21.9753	19.596	3.02655	2.97593	3.28303	2.80978	0
PI_274584_PSP		21.0683	20.5148	22.0259	21.2919	3.01416	3.08487	2.87761	3.05598	0
PI_275826		21.0624	21.6595	21.0413	20.7574	2.99468	3.11632	2.82486	3.02198	0
PI_269543_PSP		21.0515	22.1966	20.796	20.196	2.8621	3.00477	2.82994	2.73104	0
24_Nette		21.0475	20.9357	22.0892	20.4773	2.92992	2.95824	2.74016	3.07552	0
PI_196030		21.0456	21.3386	21.3677	20.7846	2.09418	2.14731	2.36015	1.78456	1
PI_269797		21.044	21.4502	21.3815	20.5845	2.45126	2.53474	2.46108	2.36015	1
28_Admiral		21.0386	21.1594	22.4299	19.646	3.07305	3.13022	3.04996	3.00484	0
PI_142777		21.0313	21.1531	22.4519	19.6047	2.92787	2.82599	3.12985	2.78954	0
PI_175232		21.0173	20.5141	22.2749	20.8088	2.77749	2.77481	2.69915	2.8456	0
PI_257492		21.0057	20.7768	22.16	20.5087	3.06176	2.97318	3.04739	3.1306	0
PI_244129		21.0055	20.9978	21.5027	21.0246	3.03459	3.14184	2.90174	3.03476	0
1_LeRoy		21.0049	21.4333	21.3146	20.5769	2.92618	2.95426	2.84039	2.9627	0
PI_269804		20.9854	21.2711	21.5653	20.4802	3.01953	3.04958	3.02565	2.93614	0
30_DC_Apollo		20.978	21.5338	21.2927	20.3677	2.97534	3.12892	2.86217	2.91206	0
PI_285727_PSP		20.9765	20.8452	22.4317	20.2058	3.05119	3.09182	2.97889	3.02222	0
PI_179451_PSP		20.962	21.4565	20.9215	20.9312	1.85485	1.94464	1.94111	1.71329	1
34_PS07100925		20.9598	21.2723	21.7441	20.1312	3.0645	3.08594	3.08866	2.98255	0
PI_347387		20.9411	21.3598	21.6039	20.1206	2.85152	2.87792	2.81871	2.83793	0
23_Mystique		20.9311	21.334	21.0955	20.8016	2.93462	2.98948	2.99581	2.78813	0
PI_249644		20.9284	20.8128	21.6251	20.9215	3.02387	2.99943	3.01389	3.02633	0
PI_222069		20.9267	21.5547	21.166	20.3451	2.12085	2.29392	2.08409	2.00978	1
PI_324702_PSP		20.9236	21.7016	20.6421	20.7939	1.67719	1.78229	1.6611	1.63942	1
PI_175227		20.9199	20.8714	21.6722	20.7403	2.71809	2.76143	2.70535	2.67456	0
27_Sunrise		20.9156	21.203	21.4698	20.4684	2.9983	3.05037	2.92001	2.99813	0
PI_180702_PSP		20.902	21.1611	21.612	20.3058	2.04183	2.13609	2.18253	1.82675	1
PI_347314		20.8978	20.5536	22.5271	20.0491	2.85845	2.86057	2.91822	2.77082	0
PI_343334		20.8977	21.3044	21.4102	20.3315	2.27298	2.42747	2.17043	2.2407	1
PI_210558_PSP		20.8876	21.3385	21.0726	20.692	3.04975	3.11809	2.90394	3.10154	0
PI_358640_PSP		20.8692	21.5221	21.3507	19.9778	2.87354	2.8934	2.91558	2.786	0
PI_269777_PSP		20.8651	21.8216	20.8971	20.0889	2.22797	2.34423	2.22423	2.13217	1
PI_308796_PSP		20.8484	21.2999	22.1072	19.0558	2.68505	2.92913	2.74591	2.35192	0
PI_429845_PSP		20.8456	20.7902	21.8138	20.4556	2.97783	2.9591	2.89948	3.0497	0
PI_280076		20.8411	21.4086	20.9415	20.612	2.06108	2.20349	1.95744	2.05503	1
PI_285710_PSP		20.8361	21.212	21.9352	19.7635	1.9678	2.10631	2.13696	1.71587	1
PI_195019		20.8143	20.8194	21.1449	21.1963	1.82276	1.82705	1.98669	1.68645	1
PI_499982_PSP		20.7968	21.0443	21.0424	20.9217	2.87009	2.86211	2.89591	2.82771	0
PI_343935		20.7781	21.2937	21.2478	20.198	2.90563	2.89972	2.90986	2.88184	0
PI_203067_PSP		20.7672	20.8901	22.0876	19.6969	3.09639	3.2772	2.95255	3.03091	0
PI_183467_PSP		20.7597	21.4031	20.7818	20.5832	1.73199	1.90687	1.86834	1.46001	1
PI_171814		20.7545	20.8032	21.4581	20.6901	2.08164	2.16606	2.22488	1.89911	1
PI_272148_PSP		20.7523	21.0363	21.5789	20.0906	1.87777	2.0283	2.1403	1.48777	1
PI_347312		20.7298	21.0396	21.5246	20.0883	2.88605	2.93382	2.85347	2.84876	0
PI_140297		20.7201	20.7778	22.4222	19.2898	2.73098	2.72432	2.74964	2.70341	0
PI_179450_PSP		20.712	20.3939	21.7234	20.7959	2.17065	2.21811	2.28629	2.0209	1
PI_215766		20.7042	20.9802	21.0211	20.7358	2.21511	2.15974	2.43876	2.09297	0
PI_393490_PSP		20.695	21.5477	21.0503	20.0137	1.73072	1.81704	1.87793	1.54577	1
PI_269804_PSP		20.6886	21.2099	21.3015	20.0775	2.96975	3.11131	2.74968	2.89366	0
PI_220174_PSP		20.6777	20.928	NA	20.1792	2.24855	2.27195	NA	2.18643	1
PI_358620_PSP		20.6712	21.0715	20.84	20.7624	2.77777	2.81363	2.66833	2.84028	0
PI_244137		20.6667	20.5245	21.0227	21.3749	2.86783	2.8754	2.96607	2.7335	0
PI_156720_PSP		20.665	20.8684	21.6053	20.0557	2.87401	2.94508	2.76801	2.89177	0
PI_271037		20.6596	21.2811	20.7944	20.8878	1.98899	2.04264	2.13475	1.73438	1
PI_175228		20.6451	20.8184	21.0436	20.8041	2.06816	2.09685	1.93307	2.18154	1
PI_347332		20.6436	21.2516	21.0926	20.0593	2.88973	2.92823	2.8165	2.90443	0
PI_257244_PSP		20.6398	21.0009	21.6213	19.8872	3.10635	3.09426	3.06888	3.09591	0
PI_236492_PSP		20.6387	20.9817	21.0177	20.571	1.79656	1.84744	1.81566	1.76842	1
PI_324699		20.6333	21.1805	20.584	20.8114	1.52455	1.6088	1.69464	1.32018	1
PI_347338		20.6197	20.8403	21.6642	19.8844	2.91819	2.8283	3.03041	2.86335	0
PI_393488_PSP		20.6099	20.9071	21.2124	20.3447	1.56065	1.54417	1.82384	1.35626	1
PI_619079_PSP		20.605	20.7563	21.2305	20.5451	2.99872	3.01122	2.81516	3.14933	0
PI_179019		20.6041	21.3488	21.2663	19.5555	1.89849	1.8868	1.95715	1.88477	1
PI_198072_PSP		20.598	20.5813	21.999	20.0288	2.01184	2.05491	2.04088	1.97407	1
22_Midas		20.5955	20.8234	22.0708	19.3011	3.09803	3.13243	3.02216	3.10683	0
PI_413678_PSP		20.5874	20.6188	21.8667	20.0853	2.9881	3.08257	2.79185	3.01668	0
PI_263014_PSP		20.5812	21.4366	21.0369	19.6488	2.74752	2.93129	2.84178	2.4488	0
PI_280611_PSP		20.5694	20.2575	22.572	19.4575	3.05291	3.07129	3.03548	3.01869	0
PI_505080_PSP		20.5645	21.0481	21.3304	19.8271	2.78659	2.73386	2.85129	2.75295	0
PI_220175		20.5515	20.6104	20.9703	20.9516	2.16373	2.1934	2.13661	2.17608	1
PI_275821_PSP		20.5422	21.2824	20.6008	20.3499	1.82105	1.93559	2.02828	1.52895	0
40_PS17100240		20.5244	20.9505	21.4182	19.7435	2.95456	3.03931	2.90227	2.89696	0
PI_639977_PSP		20.5203	21.2815	20.504	20.6082	1.5017	1.52981	1.51272	1.52203	1
PI_244130		20.5186	20.3495	21.3064	20.8264	2.99047	3.00888	3.00547	2.92578	0
PI_324706_PSP		20.5127	21.6094	20.9845	19.2479	1.7309	1.783	1.93532	1.55426	1
6_JetStar		20.5015	20.7658	21.4442	19.9322	2.93516	2.89712	2.9049	2.97811	0
4_AAC_Carver		20.494	20.5444	21.4781	20.2401	2.93716	2.93607	2.8241	3.01692	0
PI_299024		20.4897	21.0693	20.5428	20.6043	1.78942	1.89611	1.9459	1.56073	1
PI_269812		20.48	20.6349	21.8229	19.5746	2.92626	3.01149	2.9925	2.7446	0
PI_505062_PSP		20.4601	21.0248	20.9827	20.004	2.41992	2.53623	2.55338	2.16725	1
29_Amigo		20.4547	21.0649	20.9715	19.9388	2.9441	3.02209	2.92794	2.8557	0
PI_413688_PSP		20.4515	20.8111	21.4956	19.64	3.04877	3.06824	2.97429	3.07405	0
8_AC_Agassiz		20.451	21.0763	21.0068	19.8629	2.98079	3.08895	2.99598	2.82684	0
PI_210571_PSP		20.3719	20.4947	21.2072	20.4547	2.86732	2.74392	2.8791	2.99857	0
20_154_7207		20.3714	20.9769	21.5301	19.0874	2.78781	2.741	2.99498	2.59758	0
PI_142775_PSP		20.348	20.7518	21.8229	19.0981	2.95442	2.86956	3.07126	2.8563	0
PI_173052		20.34	20.4695	21.2158	20.211	2.57327	2.55466	2.81802	2.32831	0
PI_393489_PSP		20.3365	21.0921	20.4969	20.1612	1.4836	1.54776	1.66057	1.29453	1
PI_476413_PSP		20.3249	20.5303	21.4829	19.716	3.10238	3.18181	3.0079	3.08561	0
PI_347291		20.3067	20.801	20.9588	19.9226	2.86809	2.9281	2.7938	2.86375	0
PI_270536_PSP		20.3022	21.2105	20.6432	19.676	1.85581	1.99534	2.03543	1.56579	1
PI_269825_PSP		20.2529	21.0205	20.6934	19.7607	2.93155	2.99728	2.99358	2.77349	0
PI_307666_PSP		20.2178	21.0482	21.6416	18.3587	1.90894	1.9248	2.16191	1.66166	1
PI_331413_PSP		20.2144	20.6989	20.874	19.9151	2.77476	2.84261	2.89415	2.56359	0
PI_343338		20.2072	20.6775	21.1024	19.6256	3.04572	3.04774	2.96658	3.09353	0
PI_285720		20.203	20.822	20.5399	20.6852	1.99244	2.03215	2.08283	1.91915	1
PI_198074_PSP		20.1943	20.9488	21.1914	19.0387	2.89654	3.04242	2.86956	2.75469	0
PI_269816		20.1899	20.9636	20.4564	20.4034	2.65957	2.78215	2.6802	2.43372	0
9_CDC_Amarillo		20.1829	20.4118	21.412	19.5644	2.95712	3.00063	2.93967	2.90372	0
7_CDC_Saffron		20.1741	20.6264	21.2163	19.4553	2.98568	3.04619	2.87643	3.01057	0
PI_263032_PSP		20.1597	20.8238	21.424	18.8245	2.93859	2.97844	3.16667	2.63041	0
PI_347352		20.1424	21.1051	20.3619	19.7267	2.95232	2.96192	2.97654	2.88903	0
10_CDC_Spectrum		20.1294	20.8249	20.7545	19.6133	2.9985	3.08592	3.0827	2.79123	0
PI_343987_PSP		20.128	19.5254	22.6461	19.1745	2.78704	2.7525	2.77805	2.8131	0
PI_179453		20.1115	20.9841	20.5893	19.5243	2.96277	2.97502	2.92165	2.96526	0
PI_240519		20.0994	20.5928	21.1967	19.3067	2.8181	2.85702	2.69625	2.88818	0
PI_280606		20.0932	20.6933	21.7443	18.7187	2.56907	2.45185	2.83537	2.44515	1
PI_429849_PSP		20.0818	20.6038	20.8043	19.7531	1.67641	1.78451	1.84663	1.43875	1
PI_269791		20.0787	20.6262	20.3205	20.3465	2.12676	2.09905	2.25592	2.04051	1
PI_347295_PSP		20.0526	20.1452	21.6926	19.2194	2.80811	2.95809	2.62323	2.83448	0
PI_347282		20.0517	21.2942	20.091	19.5076	2.93285	2.99141	2.89928	2.88295	0
PI_142775_PSP		19.9983	20.5148	NA	NA	2.95442	2.86956	3.07126	2.8563	0
PI_347296		19.9798	20.4546	20.4829	20.1029	2.8398	2.79614	2.89887	2.79979	0
PI_184130_PSP		19.9774	21.11	20.7753	18.9699	2.77832	2.93369	2.84974	2.54979	0
PI_201390_PSP		19.9468	20.4708	20.4106	20.0718	2.70236	2.70239	2.72758	2.66293	0
PI_306591_PSP		19.9353	20.6081	20.5702	19.6082	1.99469	1.98672	2.09424	1.92811	1
PI_347356		19.9323	21.278	20.0355	19.2423	2.82852	2.89776	2.86274	2.70268	0
PI_404225_PSP		19.913	20.3536	21.0773	19.468	2.1726	2.15463	2.32351	2.07883	1
PI_272184_PSP		19.8907	20.6993	20.3679	19.6186	1.72617	1.85893	1.94632	1.45581	1
PI_347355		19.8537	20.9317	20.0224	19.5691	2.90766	2.94758	2.80116	2.95503	0
PI_285715		19.8126	21.2011	19.9149	19.1582	2.90014	3.06579	2.89232	2.71804	0
PI_285713		19.8034	20.6275	20.4163	19.3783	2.83138	2.85635	2.77338	2.84706	0
15_154_7225		19.7335	20.3495	20.8445	19.0412	2.86493	2.86832	2.92061	2.77994	0
PI_347358		19.698	20.5363	20.648	18.8959	3.01262	2.9763	3.11335	2.91063	0
PI_221697_PSP		19.6859	20.6812	20.5986	18.6942	2.91696	2.99336	3.00451	2.72216	0
PI_209507_PSP		19.6628	20.2052	20.3067	19.7639	2.85065	2.87441	2.79169	2.86738	0
PI_347347		19.6182	20.4467	20.6636	18.7739	2.92504	2.96121	3.05719	2.7228	0
PI_271511_PSP		19.6012	20.969	19.8517	18.9647	2.98189	3.04679	2.93692	2.93468	0
PI_347305		19.5596	20.3409	19.5399	20.2453	2.79586	2.81384	2.76438	2.79269	0
PI_285708		19.5055	20.0282	20.7861	18.9322	2.8646	2.84318	2.97022	2.75165	0
PI_347329_PSP		19.4933	20.6911	19.7465	19.2151	2.83861	2.9392	2.78601	2.77263	0
PI_266070_PSP		19.4756	20.484	20.0836	19.045	2.78379	2.84545	2.82701	2.65875	0
PI_179459_PSP		19.4652	20.5449	20.6303	18.3957	2.87868	2.93569	3.04984	2.63897	0
PI_269812_PSP		19.4165	20.2233	NA	18.5378	2.8856	2.91063	NA	2.83657	0
PI_347397		19.4033	20.2432	19.905	19.4804	2.91855	2.96104	2.89891	2.85253	0
PI_324703_PSP		19.4016	20.6305	20.1104	18.5516	2.00565	2.08846	2.20549	1.74172	1
W6_12723_PSP		19.2872	20.1389	19.8504	19.3253	1.84598	1.93797	1.95011	1.68387	1
PI_429843_PSP		19.1276	19.8223	20.0496	19.0776	2.89609	2.92774	2.74266	3.00203	0
PI_261677_PSP		19.1275	19.6517	20.5975	NA	1.56345	1.47738	1.81204	NA	1
PI_347301		19.1214	20.2967	19.727	18.732	2.90991	2.9611	2.88218	2.86259	0
PI_248181_PSP		19.019	19.7654	20.4705	18.2814	2.80057	2.7827	2.84253	2.75528	0
PI_347350		18.8699	19.9949	19.4772	18.773	2.91006	2.90944	2.90455	2.89101	0
PI_269774		18.7374	19.9688	20.0244	17.6884	2.93206	2.95756	2.94654	2.86443	0
PI_347345		18.6334	19.9276	20.6733	17.0139	2.80416	2.71742	2.66039	2.98435	0
PI_203069_PSP		18.2884	20.1924	19.3445	16.8613	2.78932	2.86304	2.91564	2.56406	0
PI_273207		NA	NA	NA	NA	1.54557	1.54657	NA	NA	1
