# Supplementary material for: Association study of crude seed protein and fat concentration in a USDA pea diversity panel
Source: Plant Genome. 2024 Jul 31;18(1):e20485. doi: 10.1002/tpg2.20485 (PMC11726435; doi:10.1002/tpg2.20485)
Supplement: Supplementary file 13 — Supplemental Table 6. Corrected BLUPs average over the replications for protein and fat using flower color as a fixed effect. The outliers in each trait were removed based on the Z test. [file TPG2-18-e20485-s014.xlsx]

## Sheet: in
Accessions	Protein_MY	Protein_2019	Protein_2020	Protein_2021	Fat_MY	Fat_2019	Fat_2020	Fat_2021
PI_273207	NA	NA	NA	NA	2.5428	2.51996	NA	NA
PI_203069_PSP	NA	NA	NA	NA	2.81157	2.86497	2.89079	2.66126
PI_250447_PSP	NA	NA	NA	NA	3.27913	3.3356	3.28975	3.28987
PI_175230	23.5343	23.6416	24.0863	23.0251	NA	NA	NA	NA
PI_286430_PSP	23.4176	23.4272	23.9691	22.9993	3.26202	3.34521	3.26286	3.25234
PI_280614	23.2535	23.2615	23.726	22.9061	3.13394	3.18747	3.12586	3.13668
PI_242027_PSP	23.2445	23.2102	23.8112	22.8446	2.59282	2.61549	2.60045	2.50017
48_PS17100137	23.1654	23.2758	23.6394	22.7088	2.96693	2.99377	3.05371	2.86739
PI_174921_PSP	23.1103	23.1943	23.5637	22.6972	NA	NA	NA	NA
PI_166084_PSP	23.1025	23.1075	23.6558	22.6679	2.95773	2.9411	3.03437	2.90991
PI_174922	23.0076	22.9133	23.6418	22.5859	3.01128	3.00527	3.10061	2.95108
PI_212916	22.8009	22.7171	23.3994	22.392	2.88553	2.85155	3.00412	2.79837
PI_165949_PSP	22.7957	22.8851	23.2956	22.3116	2.86023	2.86598	2.92396	2.78301
PI_343286	22.7879	22.918	23.183	22.3675	NA	NA	NA	NA
PI_343958_PSP	22.7841	22.98	23.2293	22.2477	2.89279	2.93539	2.99333	2.74858
PI_272164	22.7831	22.8734	23.2726	22.3078	3.03029	3.09591	3.09493	2.92705
PI_117998_PSP	22.7486	22.851	23.2279	22.2692	2.87873	2.96463	2.92494	2.74269
PI_272172	22.678	22.8189	23.0251	22.2881	3.09975	3.12113	3.13432	3.085
PI_343960	22.6705	22.7359	23.2449	22.1286	2.79504	2.82036	2.7959	2.74781
47_PS17100015	22.6606	22.7016	23.193	22.1842	3.01699	3.0978	3.01554	2.96191
PI_183413	22.6404	22.7064	23.1037	22.2071	2.73933	2.76217	2.78319	2.64021
PI_173929	22.6323	22.7685	23.0584	22.1655	2.88461	2.91522	2.90774	2.82812
PI_240515	22.594	22.7709	23.0158	22.0886	2.71924	2.78698	2.78378	2.55042
PI_163125	22.5827	22.604	23.0962	22.1405	2.9847	3.04379	3.02412	2.90387
PI_167250	22.5764	22.617	NA	22.2095	3.08179	3.10291	NA	3.06541
PI_343296	22.567	22.7347	22.912	22.1458	2.89263	2.96078	2.87514	2.84085
PI_271033	22.5661	22.8054	NA	21.9997	2.9192	3.0122	NA	2.79774
31_133_7409	22.5408	22.6581	23.0772	21.977	3.03076	3.08627	3.02052	3.01259
PI_347496_PSP	22.5238	22.5902	22.932	22.138	2.86451	2.90009	2.90399	2.7826
PI_263011	22.5197	22.662	22.9334	22.0524	2.87599	2.98031	2.80471	2.83844
PI_184784_PSP	22.5115	22.5984	23.0642	21.9599	3.01849	3.02299	3.1255	2.93157
PI_272161	22.494	22.6009	22.941	22.0272	3.01936	3.09737	3.02678	2.95871
PI_223284	22.4912	22.6227	22.9099	22.028	2.94023	3.05866	2.9345	2.83612
PI_166142	22.4894	22.5376	22.8936	22.1236	2.83992	2.8804	2.77809	2.84938
PI_269802_PSP	22.4451	22.5164	22.884	22.0191	2.57157	2.62504	2.56737	2.45562
PI_164836	22.4424	22.5747	22.8912	21.9453	2.75984	2.79704	2.82152	2.63273
PI_343301	22.4377	22.5487	22.828	22.02	2.7139	2.77345	2.66686	2.66377
PI_180329_PSP	22.4248	22.537	22.845	21.9752	2.81354	2.9077	2.74996	2.76569
PI_280626	22.3957	22.6153	22.9052	21.7476	2.80007	3.05175	2.86621	2.46224
PI_193836	22.3706	22.4773	22.8123	21.9017	2.95249	2.99742	3.00835	2.86281
PI_280617_PSP	22.3703	22.4496	22.8036	21.9373	2.99308	3.0577	2.98818	2.95275
PI_263030_PSP	22.3448	22.4916	22.7123	21.9087	3.10718	3.18801	3.06165	3.1146
PI_164614	22.3439	22.4814	22.7712	21.857	2.88504	2.95556	2.88968	2.80722
PI_249645_PSP	22.3434	22.3657	22.8955	21.847	2.97498	3.03709	3.01928	2.88428
PI_140298_PSP	22.3301	22.4312	22.7707	21.8657	2.83374	2.88199	2.86128	2.7448
PI_272171_PSP	22.3066	22.3414	22.81	21.844	2.86259	2.85734	3.09127	2.6319
PI_279823_PSP	22.3005	22.4508	22.7214	21.8048	3.37008	3.49149	3.37829	3.33688
PI_174923	22.2924	22.2693	22.8773	21.8054	3.19455	3.20088	3.35848	3.08486
PI_286607_PSP	22.2912	22.3844	22.7303	21.8338	3.03201	3.10547	2.98318	3.03472
PI_280607	22.2827	22.3082	22.7174	21.897	2.68446	2.70126	2.75186	2.55661
PI_166159_PSP	22.2779	22.3118	22.7789	21.8169	3.05594	3.09039	3.11982	2.98986
PI_227258_PSP	22.2516	22.1928	22.8643	21.7701	2.96692	3.01293	3.03071	2.87117
PI_347457_PSP	22.2482	22.3775	22.6379	21.8015	2.86955	2.94526	2.8722	2.78536
PI_347477_PSP	22.2474	22.1648	22.7335	21.9161	2.86582	2.90325	2.86932	2.81832
PI_164417	22.2067	22.3307	22.642	21.7171	2.89297	2.91033	2.99731	2.77022
PI_216045	22.2047	22.2776	22.6694	21.7366	2.5312	2.52948	2.53515	2.45403
PI_250448_PSP	22.1797	22.2987	22.6491	21.6593	2.97243	3.04423	2.98755	2.90069
PI_175231_PSP	22.168	22.1955	NA	21.7893	NA	NA	NA	NA
PI_638516_PSP	22.1412	22.2776	22.4619	21.7498	2.86861	2.93698	2.84695	2.81586
PI_285739	22.1136	22.0885	22.6603	21.6559	3.22129	3.26849	3.26827	3.19315
PI_356980_PSP	22.113	22.155	22.5387	21.7093	2.8538	2.9385	2.83298	2.78088
PI_244091	22.1062	22.2175	22.4961	21.6686	2.93207	3.01787	2.91757	2.8677
PI_269799	22.1038	22.1324	22.6295	21.6128	2.8388	2.89003	2.743	2.87126
PI_164838	22.0889	22.1509	22.5212	21.6572	2.84718	2.88085	2.95218	2.6981
PI_193590_PSP	22.074	22.137	22.5299	21.6167	2.87632	2.92615	2.89775	2.8006
PI_123246	22.066	22.0473	22.5681	21.6438	2.66261	2.68471	2.62862	2.62638
PI_124478_PSP	22.0192	22.1422	22.4612	21.5126	2.7525	2.83294	2.70435	2.69045
PI_320972_PSP	22.0128	21.9979	22.6449	21.4537	3.13765	3.17416	3.20202	3.08571
PI_194340	21.9844	22.0813	22.4682	21.4601	2.96558	3.00836	3.04312	2.85905
PI_263031_PSP	21.9843	22.1498	22.3912	21.4681	3.03743	3.09689	3.0982	2.94566
PI_269762_PSP	21.9789	21.9871	22.3493	21.6562	2.70699	2.74223	2.71847	2.62121
PI_343284	21.9541	22.1571	22.4305	21.329	2.86032	2.98211	2.86401	2.72713
PI_343278	21.9343	21.998	22.3189	21.5394	2.76478	2.80574	2.77438	2.68698
PI_639979_PSP	21.921	21.9632	22.4181	21.4341	2.96657	3.0326	3.01418	2.8669
PI_261671	21.9173	22.0421	22.333	21.4288	2.91895	2.96805	2.91166	2.88142
PI_356984_PSP	21.9012	21.8843	22.3671	21.5035	3.08578	3.11384	3.09863	3.08321
PI_172338	21.8603	21.8306	22.3994	21.3996	2.95401	2.99602	2.9389	2.93852
PI_257592_PSP	21.8465	21.9212	22.293	21.3731	2.53626	2.41747	2.38679	2.7306
50_PS17100287	21.8378	21.826	22.3626	21.3723	3.05746	3.11433	3.10067	2.98993
PI_347337	21.8283	21.8769	22.2967	21.3582	2.86681	2.89467	2.93111	2.76828
PI_280609_PSP	21.8243	22.0034	22.2261	21.2899	2.83548	2.93331	2.83864	2.72169
PI_121352_PSP	21.8212	21.8225	22.3792	21.3084	2.79491	2.86752	2.7357	2.76045
PI_164548_PSP	21.8205	21.9236	22.3052	21.2792	2.79042	2.88695	2.77633	2.68598
PI_164346	21.792	21.6834	22.3685	21.3688	2.84484	2.77997	2.84507	2.8986
PI_269782	21.7908	21.88	22.1393	21.3978	2.6983	2.72681	2.74953	2.57775
PI_347288	21.7855	21.9315	22.1281	21.3411	2.91738	2.94767	2.94361	2.8648
PI_356986_PSP	21.7805	21.9335	22.1632	21.2887	2.80362	2.88891	2.84509	2.65756
PI_176721	21.776	21.7795	22.2531	21.3391	2.82091	2.87004	2.84824	2.72869
PI_343824_PSP	21.776	21.8581	22.3193	21.1941	2.80571	2.88086	2.79252	2.72489
PI_285725	21.7721	21.8425	22.2178	21.2995	3.34214	3.46052	3.32847	3.32813
PI_116056_PSP	21.7668	21.8295	22.2667	21.2472	2.97406	3.01391	3.10124	2.82253
PI_316586	21.7585	21.8473	22.2282	21.2426	3.15686	3.25852	3.17159	3.09334
PI_155109_PSP	21.7539	21.8744	22.1033	21.3264	2.68488	2.73154	2.72065	2.55889
PI_143485_PSP	21.7469	21.7881	22.1098	21.3846	3.00447	3.07423	3.0336	2.92731
PI_174919	21.7444	21.7764	22.2512	21.2474	2.80422	2.81945	2.88022	2.6938
44_PS17100026	21.743	21.7837	22.2479	21.2391	3.06336	3.08987	3.18785	2.94613
PI_194339	21.7398	21.8438	22.0735	21.3436	2.84934	2.86784	2.89462	2.77559
PI_272162	21.7371	21.7008	22.3537	21.1982	2.77226	2.7951	2.77977	2.71622
PI_194348	21.7308	21.778	22.1946	21.2606	3.04488	3.09814	3.10451	2.96197
PI_347400	21.7165	21.7196	22.2329	21.237	2.90124	2.92822	2.91211	2.86404
PI_236489	21.7059	21.7454	22.1948	21.2169	3.08769	3.12526	3.27537	2.90117
46_PS17100022	21.6982	21.8155	22.085	21.2331	3.03664	3.1051	3.0757	2.95742
PI_344003_PSP	21.6963	21.7884	22.0544	21.2849	2.68802	2.751	2.68364	2.58652
PI_197451	21.6927	21.7387	22.0608	21.3172	2.94243	3.01055	2.98591	2.83988
PI_639978_PSP	21.6916	21.7539	22.0846	21.2748	2.72025	2.78369	2.79628	2.54446
PI_272216_PSP	21.6865	21.8056	22.1192	21.1731	2.68967	2.73992	2.77121	2.51531
PI_347376	21.6738	21.8259	22.1127	21.1203	2.90885	2.99138	2.89194	2.84544
PI_272167	21.6674	21.6712	22.2049	21.1632	2.82671	2.83382	2.87706	2.75466
PI_347342	21.6644	21.7239	22.0712	21.2351	2.91332	2.94996	2.95438	2.83873
PI_356991_PSP	21.6306	21.7117	22.0855	21.1294	2.84297	2.89618	2.92556	2.69591
PI_194338	21.6239	21.6864	21.9923	21.2276	2.89851	2.95919	2.88989	2.84655
PI_200755	21.614	21.7399	22.053	21.083	2.89958	2.88543	2.96538	2.84825
PI_137118	21.6005	21.688	22.0993	21.0472	2.84071	2.94336	2.91646	2.65059
PI_343298	21.5975	21.5727	22.0819	21.1708	2.70457	2.7116	2.79626	2.56632
PI_140296	21.5871	21.699	22.0793	21.0152	3.18302	3.29015	3.18111	3.136
PI_174925	21.5818	21.5944	22.0342	21.1487	2.78723	2.82369	2.76831	2.74704
PI_226561	21.5803	21.702	21.9857	21.0851	2.90885	3.00748	2.91164	2.80963
PI_193584_PSP	21.5768	21.641	22.0554	21.0657	3.05748	3.11041	3.10008	2.99452
PI_277852_PSP	21.5746	21.6466	22.0039	21.1049	2.96856	3.00002	3.03384	2.88621
PI_193578_PSP	21.5686	21.4682	22.1698	21.0989	2.90257	2.94321	2.89311	2.87229
PI_164396	21.567	21.6082	22.0662	21.0578	2.96817	2.9898	3.0509	2.87814
PI_343331_PSP	21.5669	21.557	22.0018	21.173	2.69563	2.76425	2.68637	2.59492
PI_244263	21.5602	21.6794	21.9122	21.1194	2.92693	2.97313	2.92999	2.88355
PI_381334_PSP	21.5522	21.5501	22.0616	21.0749	2.99474	3.04659	3.00922	2.94815
PI_269761_PSP	21.5504	21.5185	22.0628	21.0999	2.97607	2.97671	3.09815	2.86928
43_PS17100239	21.5482	21.6417	22.0147	21.0179	3.11366	3.16356	3.21894	3.00251
PI_140295	21.5449	21.5896	21.9922	21.0826	3.20212	3.26517	3.26951	3.13379
PI_193838	21.5429	21.6155	21.9689	21.0738	2.90451	2.9486	2.96935	2.79689
PI_319374_PSP	21.5425	21.5943	21.9472	21.1154	2.84164	2.82798	2.89157	2.79383
PI_164612_PSP	21.5395	21.5738	21.9055	21.1686	2.83066	2.89331	2.77549	2.80941
PI_269770	21.5315	21.55	22.012	21.0612	2.77325	2.72613	2.88349	2.68462
14_093_7410	21.5304	21.6174	21.9538	21.0489	3.05016	3.13901	3.1179	2.92464
42_PS17100236	21.5219	21.4944	22.0712	21.0283	2.96695	3.01847	2.95497	2.94146
PI_594358_PSP	21.5192	21.4959	22.0417	21.0482	2.9727	3.05731	2.96823	2.9078
PI_125839_PSP	21.5018	21.5286	22.0319	20.9717	3.11872	3.12925	3.28875	2.98322
PI_280252_PSP	21.4963	21.5764	21.976	20.9634	2.91511	2.96291	3.00334	2.78254
PI_134271_PSP	21.4931	21.4486	22.0329	21.0242	3.04994	3.04344	3.12659	3.0108
PI_241593_PSP	21.4923	21.4351	21.9556	21.1128	2.95397	2.99135	3.07141	2.81057
PI_343268	21.4889	21.6668	21.8019	21.0243	3.21205	3.32231	3.22917	3.14879
PI_343968	21.4859	21.5215	21.7846	21.1779	2.81315	2.82714	2.84869	2.74626
PI_194347	21.4804	21.6254	21.8627	20.979	2.42128	2.41041	2.49185	2.26418
PI_314794_PSP	21.4766	21.5298	21.8769	21.0488	2.83965	2.85106	2.87064	2.78533
PI_118501_PSP	21.4761	21.5394	21.848	21.0663	2.82679	2.87515	2.79268	2.79797
PI_272204_PSP	21.4743	21.4632	22.0255	20.9596	2.83415	2.82631	3.02393	2.63914
PI_181801	21.4734	21.5662	21.8193	21.06	2.99392	3.05845	2.95783	2.98505
PI_378157_PSP	21.4708	21.5169	21.8763	21.0445	3.08006	3.12982	3.04923	3.09831
PI_193837	21.4696	21.6057	21.8037	21.0247	3.0065	3.11352	3.01406	2.91408
16_143_6230	21.4683	21.5928	21.8687	20.9684	2.87772	2.91906	2.93482	2.77512
PI_193588	21.4646	21.4684	21.982	20.9682	NA	NA	NA	NA
PI_196027	21.4612	21.5637	21.8702	20.9741	2.957	3.01024	2.99463	2.87816
PI_163127	21.4597	21.484	21.8463	21.0734	2.80787	2.8383	2.75108	2.8158
PI_177053	21.4564	21.4966	21.9767	20.9203	2.78694	2.8956	2.79402	2.64851
PI_347398	21.4534	21.5826	21.8432	20.9586	2.87637	2.962	2.83046	2.83222
PI_271035_PSP	21.4523	21.5893	21.8416	20.9502	2.86333	2.92244	2.89335	2.7671
PI_343267	21.4486	21.5451	21.839	20.9857	2.96348	3.00715	3.01345	2.8832
PI_194344	21.4412	21.4637	21.8859	20.9973	2.89953	2.95995	2.95475	2.78417
PI_196022	21.4369	21.526	21.9009	20.907	2.97814	3.05745	3.06376	2.82958
PI_163129_PSP	21.4329	21.4677	21.8551	20.9989	2.82794	2.809	2.84692	2.81356
PI_244093_PSP	21.4281	21.442	21.7976	21.0674	3.19654	3.24317	3.29331	3.1141
51_PS17100008	21.4267	21.4493	21.8432	21.0102	2.90571	2.95794	2.90025	2.86048
PI_179722_PSP	21.4256	21.4998	21.799	21.0006	2.62499	2.70074	2.6203	2.49815
PI_244262	21.4243	21.4512	21.8478	20.9962	3.0381	3.071	3.03656	3.03535
35_PS08101022	21.4218	21.5196	21.9248	20.8432	3.05815	3.12923	3.12933	2.94857
17_Ewald	21.4212	21.5027	21.8253	20.9579	3.02013	3.12277	2.96643	2.99611
PI_222071_PSP	21.421	21.3724	21.9321	20.9808	3.19324	3.23804	3.2645	3.13747
PI_212112	21.4191	21.4925	21.712	21.0749	2.86589	2.92491	2.87799	2.78818
PI_194008	21.4191	21.3615	21.9328	20.985	2.90027	2.91063	2.86396	2.92668
PI_197990_PSP	21.4128	21.5072	21.8267	20.9262	2.82993	2.85305	2.92576	2.69706
PI_244121_PSP	21.4051	21.4725	21.8031	20.9607	2.8636	2.94381	2.73678	2.90315
PI_639976_PSP	21.4029	21.4009	21.8848	20.9441	2.81774	2.8586	2.89337	2.68483
13_133_6243	21.3984	21.3531	21.9663	20.8967	2.97045	3.07366	2.94583	2.90665
PI_261666	21.3953	21.4341	21.8205	20.9518	3.02431	3.04395	3.02517	3.0296
PI_273676	21.3936	21.4487	21.7874	20.9652	2.95587	3.02425	2.94744	2.90773
11_AC_EarlyStar	21.3855	21.5248	21.6979	20.9538	2.92128	3.01204	2.90763	2.8489
18_Carousel	21.3848	21.4661	21.8036	20.9047	3.01832	3.08363	3.0447	2.95119
PI_174321	21.373	21.516	21.7188	20.9035	3.00807	3.08248	3.04954	2.91468
PI_347373	21.3709	21.3719	21.866	20.8938	2.80615	2.81782	2.85679	2.72508
32_143_6236	21.3682	21.446	21.7794	20.8981	2.93709	3.00536	2.92237	2.8915
PI_356992_PSP	21.3627	21.5346	21.6595	20.9126	2.86475	2.9487	2.86131	2.77742
2_Meadow	21.3603	21.4334	21.8144	20.8517	2.97078	3.05654	2.98092	2.88974
PI_179449	21.36	21.428	21.7973	20.8732	2.8141	2.87373	2.80571	2.7457
PI_429839_PSP	21.3523	21.3939	21.801	20.8802	2.76341	2.79432	2.77899	2.68941
PI_269763	21.3366	21.4202	21.6673	20.9394	2.69932	2.69838	2.81586	2.54313
PI_244175	21.3363	21.3742	21.7864	20.8654	2.64357	2.63527	2.66337	2.58007
PI_137120	21.3354	21.3226	21.8799	20.8207	2.84649	2.91778	2.91153	2.69962
33_Hampton	21.3307	21.3027	21.7512	20.9549	3.06149	3.05143	3.24888	2.91755
PI_343316	21.3271	21.2914	21.8405	20.866	2.77938	2.82998	2.77283	2.71108
PI_347290	21.3266	21.4137	21.7053	20.8773	2.76438	2.80827	2.70725	2.7503
PI_249646	21.3154	21.4806	21.6265	20.8547	2.80577	2.92122	2.75113	2.72609
PI_197044_PSP	21.311	21.4286	21.6892	20.8308	2.8514	2.93416	2.86492	2.74559
PI_250438_PSP	21.3079	21.3476	21.7537	20.8376	3.0344	3.08011	3.03144	3.01951
PI_277851	21.3066	21.4795	21.6297	20.826	2.75967	2.82965	2.70745	2.71363
PI_194349	21.3035	21.3462	21.7692	20.8101	2.86747	2.9454	2.8964	2.75437
PI_347378	21.2986	21.2667	21.818	20.8261	2.84741	2.86348	2.92143	2.74696
PI_102888_PSP	21.2979	21.4137	21.5921	20.9028	2.65888	2.72334	2.66914	2.53528
PI_269778	21.2976	21.4015	21.7094	20.7965	NA	NA	NA	NA
PI_340130_PSP	21.2975	21.376	21.7616	20.7697	2.972	3.00426	3.07522	2.85163
PI_164779_PSP	21.2891	21.3087	21.7622	20.8106	3.21903	3.22391	3.24629	3.25246
PI_244122	21.2794	21.3083	21.6512	20.8921	2.94814	2.95746	2.90286	2.99431
PI_261635	21.2781	21.3019	21.6573	20.8888	2.89792	2.95399	2.92412	2.81563
PI_196015	21.2646	21.3528	21.7274	20.7262	2.87186	2.97985	2.88229	2.7481
PI_324697_PSP	21.262	21.4509	21.4721	20.8755	2.8919	2.96666	2.97221	2.73557
PI_195025	21.2402	21.3642	21.5567	20.8108	2.83564	2.92356	2.94002	2.63059
PI_272166	21.2385	21.3622	21.6186	20.7459	2.75378	2.8041	2.84182	2.58592
PI_505127_PSP	21.2365	21.2563	21.7134	20.7508	2.69878	2.78582	2.64921	2.62058
3_Treasure	21.2364	21.4693	21.568	20.6828	2.95623	3.07222	2.91902	2.88934
PI_261622	21.235	21.2648	21.6672	20.784	3.31614	3.35029	3.32412	3.35941
PI_347281_PSP	21.2331	21.2574	21.7042	20.7486	2.92031	2.91659	2.93064	2.91825
PI_173930	21.2317	21.3106	21.6089	20.7864	2.89927	2.92439	2.8995	2.87416
PI_343312	21.2275	21.2035	21.7072	20.7823	2.90174	2.94865	2.92511	2.8322
PI_207508_PSP	21.22	21.357	21.5575	20.7555	3.00385	3.11648	2.97352	2.94317
PI_280621	21.2191	21.3477	21.5844	20.7351	3.3617	3.43839	3.43292	3.3085
PI_195026	21.2161	21.3323	21.6123	20.7134	2.90041	2.9277	2.90651	2.86749
PI_494077_PSP	21.2127	21.3283	21.5391	20.7804	2.69523	2.77779	2.75398	2.51248
PI_269776	21.205	21.3722	21.4804	20.7714	2.74123	2.78563	2.82917	2.57685
PI_240516_PSP	21.2044	21.2854	21.6425	20.6944	2.99418	3.04201	3.04039	2.91976
PI_263027_PSP	21.1945	21.3837	21.5277	20.6804	2.7392	2.94181	2.81459	2.42875
PI_244055	21.1838	21.3258	21.511	20.7226	3.01603	3.11432	3.02187	2.936
PI_261662	21.1838	21.2192	21.5578	20.7822	2.89097	2.92485	2.84022	2.9064
PI_103058	21.1759	21.2217	21.5698	20.7436	3.04781	3.12703	3.01115	3.03583
PI_275639	21.172	21.2921	21.5359	20.6952	3.2468	3.36231	3.37057	3.07876
PI_194345	21.1674	21.2355	21.5791	20.6943	2.84799	2.91945	2.8906	2.72368
PI_314800	21.1669	21.1737	21.6596	20.6742	2.84108	2.88769	2.83568	2.78822
PI_163134	21.155	21.1011	21.6099	20.7602	2.89668	2.95258	2.86038	2.8768
PI_486131_PSP	21.1531	21.2539	21.5173	20.6941	3.31643	3.4003	3.45682	3.17763
PI_347334	21.1483	21.26	21.4301	20.7606	2.87505	2.88542	2.89225	2.84276
PI_269775	21.1439	21.2438	21.521	20.6722	2.65711	2.70773	2.6768	2.53757
PI_269771	21.1403	21.1526	21.5925	20.681	2.6693	2.6985	2.74064	2.52203
39_PS17100046	21.1383	21.1294	21.5747	20.7158	2.98452	3.07299	2.95481	2.94341
36_PS16100096	21.1367	21.2425	21.4566	20.716	2.94826	3.02111	2.94041	2.89351
PI_163126_PSP	21.1279	21.1303	21.5522	20.7055	2.96694	2.99714	2.9589	2.95885
PI_117264_PSP	21.1138	21.2626	21.4677	20.6148	2.69449	2.77827	2.63853	2.62508
PI_102887	21.1119	21.0818	21.5463	20.7112	2.95679	2.9832	2.91057	2.98857
26_Korando	21.0976	21.1332	21.5602	20.6022	3.00607	3.07277	3.05834	2.90915
PI_220189_PSP	21.0917	21.113	21.5669	20.5973	2.91778	2.97581	2.92492	2.85662
PI_244170	21.0906	21.1193	21.5446	20.6103	2.90226	2.99331	2.89008	2.82424
PI_311112	21.0874	21.2159	21.4904	20.5578	2.77162	2.87656	2.76231	2.65015
5_CDC_Inca	21.0839	21.1351	21.5273	20.591	2.95304	3.00852	3.01056	2.85126
PI_137119_PSP	21.0834	21.0507	21.5593	20.6421	2.93072	2.9976	2.92276	2.87848
PI_244150_PSP	21.0774	21.0484	21.521	20.6642	2.92342	2.95404	2.91435	2.90703
PI_371796_PSP	21.0671	21.1631	21.452	20.5871	2.98082	3.06457	2.99064	2.90416
PI_272194_PSP	21.0661	21.1466	21.481	20.5715	3.0363	3.12015	3.09953	2.91743
PI_253968_PSP	21.0658	20.9263	21.6447	20.6272	2.88308	2.92419	2.97683	2.74516
PI_314803	21.0604	21.1658	21.3812	20.6347	3.28996	3.38128	3.35284	3.21581
PI_250440_PSP	21.0555	21.0257	21.5733	20.5676	2.82127	2.8552	2.75583	2.83708
PI_343295	21.0503	21.1066	21.4423	20.6016	2.95949	2.93771	3.10438	2.84892
PI_244191_PSP	21.0472	21.013	21.551	20.5772	2.97874	2.95814	2.97425	3.0203
12_CDC_Canary	21.0445	21.0041	21.485	20.6438	2.93939	2.98506	2.92864	2.91289
PI_347328	21.0367	21.1986	21.289	20.6214	2.8134	2.90721	2.76091	2.75478
PI_263013	21.0313	21.1737	21.3668	20.552	2.72029	2.79379	2.73213	2.59864
25_Durwood	21.0296	21.0327	21.4383	20.6165	2.99516	3.04016	3.04122	2.92392
PI_125840_PSP	21.0252	21.0427	21.4274	20.6038	3.0821	3.03867	3.21877	3.02646
PI_169603_PSP	21.0246	21.0516	21.429	20.5914	2.66134	2.70661	2.64948	2.57957
PI_193586	21.0241	21.0138	21.4938	20.563	3.04127	3.11273	3.10144	2.9389
41_PS17100044	21.0179	20.9772	21.5002	20.5742	2.94232	2.98991	3.00521	2.84086
PI_171810_PSP	21.0154	21.1112	21.3696	20.5631	2.96363	3.0253	2.95717	2.9218
PI_306590	21.0118	20.9564	21.5216	20.5548	2.69527	2.72873	2.7058	2.60983
PI_222117_PSP	21.0042	21.1325	21.3549	20.522	3.05986	3.19401	3.06335	2.95528
PI_195020_PSP	20.9971	21.1372	21.3921	20.4586	2.79025	2.84679	2.86396	2.63796
PI_274584_PSP	20.9934	20.9093	21.4602	20.607	3.01129	3.07702	2.98484	2.99514
PI_210569_PSP	20.9906	21.104	21.437	20.427	3.02248	3.03426	3.16812	2.89046
PI_275826	20.9877	21.0941	21.319	20.5459	2.99399	3.08146	2.94999	2.9701
PI_358300_PSP	20.9799	21.1019	21.3141	20.5192	2.81762	2.91835	2.75358	2.7645
PI_269543_PSP	20.9772	21.1737	21.2756	20.4776	2.87622	2.96509	2.88627	2.77283
24_Nette	20.9734	20.961	21.4507	20.5035	2.93646	2.97798	2.87732	2.96192
PI_166188	20.9653	20.9653	21.3766	20.5487	2.84426	2.93735	2.84618	2.73825
28_Admiral	20.9648	20.9903	21.49	20.4087	3.06361	3.12682	3.09634	3.00148
PI_142777	20.9578	20.9829	21.4866	20.398	2.93464	2.91742	3.06197	2.83201
PI_343936	20.9518	21.0685	21.2916	20.4891	2.9551	2.99722	3.00587	2.87386
PI_343263	20.9516	20.9031	21.3691	20.5765	2.81335	2.87415	2.83299	2.7156
PI_175232	20.9443	20.8645	21.4499	20.5117	2.80105	2.81935	2.78173	2.78225
PI_477371_PSP	20.9408	21.0937	21.3338	20.3881	NA	NA	NA	NA
PI_257492	20.9331	20.898	21.4239	20.4702	3.05357	3.05048	3.08948	3.05252
PI_244129	20.9329	20.9345	21.3329	20.524	3.02944	3.11286	3.00653	2.99577
PI_272187	20.9124	20.9742	21.3222	20.4322	2.84843	2.83848	2.95202	2.74465
PI_193579	20.9077	20.9324	21.4427	20.3393	2.88761	2.88729	3.07411	2.6993
PI_299023	20.9066	20.9516	21.3042	20.4549	2.65284	2.70699	2.72837	2.47307
30_DC_Apollo	20.9064	20.9993	21.2798	20.4311	2.97681	3.07748	2.95812	2.91091
PI_269804	20.9057	20.9551	21.3108	20.4423	3.01569	3.0636	3.06389	2.9436
PI_285727_PSP	20.896	20.8756	21.3981	20.4047	3.0436	3.09829	3.06416	2.99807
PI_639980_PSP	20.8946	20.8879	21.3709	20.4154	2.69775	2.71462	2.72007	2.61762
PI_189171	20.8891	20.8475	21.4888	20.3211	2.95004	3.00687	2.97214	2.88171
34_PS07100925	20.8888	20.9399	21.3261	20.3904	3.05601	3.10262	3.11051	2.98716
1_LeRoy	20.886	20.9641	21.2492	20.4345	2.93472	2.97522	2.92634	2.9101
PI_166187	20.8733	20.8965	21.2657	20.4469	2.95755	3.0117	2.99265	2.88045
PI_347387	20.8708	20.9381	21.2904	20.3729	2.86682	2.9027	2.87563	2.81572
PI_116944_PSP	20.8682	20.8723	21.328	20.393	3.05492	3.12211	3.0794	2.99527
23_Mystique	20.8612	20.925	21.2114	20.4354	2.94064	2.99439	3.00148	2.83474
PI_249644	20.8586	20.8362	21.2822	20.4456	3.01992	3.0434	3.05462	2.98662
PI_175227	20.8504	20.8385	21.2813	20.4192	2.74829	2.78369	2.75505	2.67553
27_Sunrise	20.8463	20.8897	21.2496	20.387	2.9972	3.05357	2.99713	2.96116
PI_347314	20.8291	20.7663	21.3799	20.3275	2.87297	2.89835	2.9265	2.78894
PI_196017	20.8243	20.7846	21.2376	20.4367	2.8816	2.88269	2.88622	2.87253
PI_210558_PSP	20.8193	20.8876	21.1702	20.3858	3.04291	3.10973	3.01514	3.03344
PI_340126	20.8146	20.7904	21.216	20.423	2.82019	2.83388	2.88896	2.72183
PI_167253	20.8095	20.7661	21.2659	20.3816	2.74905	2.78657	2.83347	2.59666
PI_164971_PSP	20.803	20.8443	21.2291	20.3204	2.989	2.9887	3.06888	2.92799
PI_358640_PSP	20.8016	20.902	21.1925	20.295	2.88638	2.92066	2.93278	2.80331
PI_227457	20.7874	20.7697	21.2903	20.2861	2.90559	2.90923	3.07364	2.73542
PI_142774	20.7812	20.9365	21.1609	20.2298	3.03073	3.08193	3.08072	2.95664
PI_429845_PSP	20.7788	20.7598	21.2357	20.3243	2.97902	3.00227	2.97714	2.97419
PI_308796_PSP	20.7714	20.8241	21.2694	20.2034	2.72385	2.8318	2.76066	2.54351
PI_223527_PSP	20.7675	20.8453	21.1231	20.3167	2.67952	2.7202	2.71223	2.56149
PI_194350	20.7595	20.7368	21.2487	20.2751	2.98076	3.04175	3.07335	2.84406
PI_175226	20.755	20.8311	21.17	20.2458	2.98222	3.0878	2.96806	2.90796
PI_174320	20.7505	20.8255	21.1926	20.215	2.86461	2.9376	2.90388	2.7455
PI_324695_PSP	20.7504	20.7271	21.2136	20.2921	2.7702	2.86509	2.7438	2.67557
PI_196031	20.7371	20.8115	21.0532	20.3274	2.87429	2.92453	2.93684	2.75663
PI_499982_PSP	20.7318	20.7592	21.0864	20.3303	2.88331	2.90485	2.92168	2.82038
PI_340128_PSP	20.716	20.7764	21.1708	20.1804	2.71266	2.77301	2.78552	2.54158
PI_343935	20.7138	20.7842	21.0984	20.2382	2.91488	2.93951	2.94606	2.86251
PI_203067_PSP	20.7033	20.7077	21.2048	20.1762	3.08434	3.20463	3.06157	3.02487
PI_193585	20.6856	20.6576	21.1305	20.2462	2.97181	3.03077	2.97668	2.92303
PI_194343	20.6845	20.705	21.0028	20.3234	2.87424	2.95794	2.83739	2.82252
PI_269793	20.6807	20.6155	21.2415	20.1626	NA	NA	NA	NA
PI_347312	20.6672	20.6997	21.0942	20.1843	2.89749	2.9451	2.90942	2.83783
PI_140297	20.6579	20.6478	21.2097	20.0923	2.75974	2.77342	2.78259	2.69496
PI_280613_PSP	20.6511	20.6756	21.0333	20.2201	2.93753	2.93066	3.0178	2.87219
PI_343330	20.65	20.6415	21.1686	20.1155	2.5861	2.62627	2.68218	2.38611
PI_272218_PSP	20.6475	20.6147	21.0816	20.2216	2.82304	2.83568	2.88709	2.73101
PI_505108_PSP	20.6456	20.7358	21.0621	20.1141	2.75955	2.78981	2.78356	2.67697
PI_206006_PSP	20.6428	20.8101	20.8985	20.1948	2.79196	2.88317	2.8729	2.59813
PI_215766	20.6379	20.6631	20.9999	20.2254	NA	NA	NA	NA
PI_269804_PSP	20.617	20.6823	21.0048	20.1375	2.97267	3.06723	2.96573	2.9003
PI_164669	20.6154	20.6183	21.037	20.1642	3.15918	3.21855	3.22835	3.08397
PI_195404_PSP	20.6151	20.6644	21.0245	20.1298	2.93741	2.99021	3.06366	2.7664
PI_195022	20.6133	20.6257	21.0337	20.1539	2.89072	2.89239	2.9579	2.82037
PI_358620_PSP	20.6108	20.6537	20.9484	20.2035	2.80131	2.83697	2.76719	2.77999
PI_244137	20.6064	20.5589	20.9696	20.2637	2.8813	2.9097	2.95398	2.7768
PI_156720_PSP	20.6048	20.6145	21.0486	20.1241	2.88679	2.94416	2.8627	2.85121
PI_280236	20.6034	20.5786	21.0056	20.1987	2.80757	2.85042	2.81341	2.7404
PI_196024	20.5982	20.6217	21.1153	20.0301	2.88057	2.95561	2.98864	2.69387
PI_116844	20.5944	20.6315	20.9665	20.1575	NA	NA	NA	NA
PI_272207	20.5906	20.6242	20.9334	20.1863	2.6097	2.62115	2.64674	2.50229
PI_347332	20.5842	20.6593	20.9591	20.1057	2.90076	2.94442	2.89365	2.86476
PI_261623_PSP	20.5807	20.5773	20.9847	20.1514	2.88861	2.9684	3.01695	2.67853
PI_236490	20.5777	20.5588	21.0187	20.1268	3.1565	3.201	3.16712	3.15415
PI_343335	20.5749	20.5098	21.089	20.097	3.15889	3.23554	3.16647	3.12795
PI_272217	20.5741	20.5837	20.9406	20.1691	2.62062	2.66276	2.72025	2.42217
PI_257244_PSP	20.5735	20.608	21.0054	20.078	3.09217	3.12667	3.13092	3.05857
PI_331414_PSP	20.5706	20.709	20.8835	20.0901	2.72439	2.78504	2.8089	2.54373
PI_272215_PSP	20.5701	20.6028	20.9948	20.0833	2.82739	2.88973	2.88103	2.69698
PI_347338	20.5612	20.5702	21.017	20.0665	2.92604	2.91363	3.00976	2.86044
PI_204306_PSP	20.5523	20.596	20.9542	20.0764	2.74487	2.80654	2.86344	2.53332
PI_639981_PSP	20.5509	20.54	20.9416	20.1406	2.73392	2.75141	2.79149	2.62534
PI_193583	20.5481	20.6074	20.9767	20.0297	3.07744	3.15312	3.12039	2.99543
PI_619079_PSP	20.547	20.5433	20.9443	20.1228	2.99758	3.03615	2.94738	3.02951
PI_226562	20.5402	20.4924	21.0043	20.0929	2.98123	3.02748	3.04388	2.88932
22_Midas	20.5379	20.5461	21.052	19.9842	3.0858	3.14027	3.09556	3.05991
PI_505122_PSP	20.5334	20.5454	20.8546	20.1687	2.76067	2.81439	2.81259	2.62695
PI_476409_PSP	20.5306	20.5856	20.9116	20.0631	2.83282	2.88674	2.94389	2.6545
PI_263014_PSP	20.524	20.6353	20.8966	20.008	2.77443	2.87484	2.83474	2.58845
PI_413678_PSP	20.5229	20.4985	20.9852	20.0527	2.98808	3.06294	2.95528	2.96439
PI_280611_PSP	20.5127	20.4293	21.0983	19.9777	3.04571	3.09024	3.07939	2.99767
PI_505080_PSP	20.508	20.5563	20.9226	20.0121	2.80914	2.80546	2.85876	2.74503
PI_285719	20.5	20.5021	20.9371	20.0274	2.91144	2.97067	3.00341	2.76298
PI_271116_PSP	20.4992	20.5379	20.9065	20.0196	3.04066	3.06942	3.11002	2.97165
PI_275821_PSP	20.4865	20.5756	20.8023	20.0473	NA	NA	NA	NA
PI_409031_PSP	20.4741	20.4949	20.8554	20.0367	2.75573	2.79508	2.8537	2.58934
40_PS17100240	20.4693	20.5049	20.8995	19.9682	2.95835	3.02677	2.96686	2.89374
PI_244130	20.4637	20.4	20.879	20.0764	2.99025	3.03099	3.03394	2.92464
PI_181800	20.4503	20.6082	20.7095	19.9966	2.84676	2.90744	2.94333	2.67903
6_JetStar	20.4472	20.4541	20.883	19.9678	2.94112	2.95308	2.95843	2.92063
PI_196026	20.4419	20.5088	20.7242	20.0556	2.8526	2.90113	2.88778	2.75959
4_AAC_Carver	20.4341	20.4009	20.8757	19.9881	2.94305	2.9781	2.92102	2.93921
PI_269812	20.4265	20.4135	20.9164	19.9116	2.93321	3.00012	2.99572	2.81095
PI_180693_PSP	20.4207	20.4581	20.7659	19.9998	3.16966	3.27502	3.16054	3.12889
29_Amigo	20.4021	20.4627	20.7767	19.9275	2.94906	3.0138	2.97387	2.86992
PI_413688_PSP	20.3991	20.4178	20.8463	19.8935	3.04204	3.0868	3.04817	3.02056
8_AC_Agassiz	20.3986	20.4614	20.7784	19.9164	2.98165	3.06221	3.02459	2.87522
PI_138945	20.3859	20.395	20.7442	19.978	3.00045	3.06336	2.97099	2.9879
PI_343277	20.3677	20.3379	20.7727	19.951	2.77383	2.84923	2.7795	2.66738
PI_274308_PSP	20.3634	20.3937	NA	19.8728	2.84374	2.8925	NA	2.7511
PI_195631_PSP	20.3371	20.343	20.7363	19.8888	2.91392	2.95862	3.00029	2.78609
PI_164972_PSP	20.324	20.3545	20.7023	19.8709	3.05225	3.21081	3.04948	2.92794
20_154_7207	20.3219	20.3752	20.7809	19.7654	2.81023	2.80928	2.92784	2.67561
PI_210571_PSP	20.3178	20.2914	20.7325	19.8849	2.88174	2.85076	2.91279	2.87833
PI_198735_PSP	20.3004	20.2368	20.8126	19.8061	3.09831	3.17219	3.15756	3.00606
PI_142775_PSP	20.2961	20.3016	20.7978	19.7431	2.95853	2.96494	3.04747	2.87551
PI_173052	20.2917	20.2635	20.71	19.8555	2.61964	2.61835	2.73649	2.44722
PI_280619_PSP	20.2876	20.2984	20.6569	19.861	2.91882	2.94865	3.02425	2.7878
PI_274307_PSP	20.2861	20.3774	20.6525	19.782	2.87461	2.93822	2.88049	2.80034
PI_476413_PSP	20.2771	20.2603	20.7336	19.7905	3.08966	3.16468	3.09094	3.05252
PI_214344	20.2609	20.3977	20.6511	19.6857	2.89097	2.9849	2.86542	2.82115
PI_347291	20.2596	20.2892	20.6453	19.7961	2.88153	2.93356	2.87203	2.83563
PI_271121	20.2582	20.3508	20.5475	19.828	3.1324	3.1888	3.17317	3.08308
PI_358633_PSP	20.257	20.3298	20.5695	19.8236	2.81692	2.85019	2.87991	2.70407
PI_269818_PSP	20.2441	20.274	20.5484	19.8609	3.34781	3.34241	3.44807	3.34481
PI_273605_PSP	20.2436	20.2305	20.6778	19.7736	3.05008	3.0295	3.15031	3.00146
PI_212031_PSP	20.2432	20.3217	20.6316	19.7272	3.01969	3.17761	3.02277	2.88354
PI_285718_PSP	20.2322	20.3619	20.5127	19.7721	2.75111	2.86288	2.79433	2.56609
PI_193591	20.2248	20.2303	20.666	19.7281	2.87838	2.93252	2.91712	2.78149
PI_269825_PSP	20.2078	20.2785	20.5615	19.732	2.93791	2.99637	2.99888	2.82661
PI_343321_PSP	20.1989	20.1507	20.5963	19.7981	3.13373	3.20947	3.09063	3.14922
PI_343292_PSP	20.194	20.2639	20.5139	19.7522	2.79114	2.84601	2.87393	2.63164
PI_331413_PSP	20.1707	20.1914	20.5527	19.7145	2.79863	2.84852	2.87329	2.65378
PI_343338	20.1637	20.1815	20.5779	19.6778	3.03933	3.07605	3.04298	3.02782
PI_196030	20.1553	20.1934	20.5167	19.7013	2.95176	3.00523	3.08861	2.77242
PI_269797	20.1537	20.2105	20.5171	19.6789	3.26896	3.35781	3.31485	3.20999
PI_198074_PSP	20.1513	20.2153	20.5789	19.6051	2.90681	2.99922	2.92232	2.80067
9_CDC_Amarillo	20.1403	20.1162	20.5993	19.6501	2.96063	3.01064	2.98595	2.89806
PI_269816	20.1393	20.2068	20.4664	19.6892	2.70303	2.7676	2.71765	2.584
7_CDC_Saffron	20.1318	20.144	20.5646	19.631	2.98599	3.04539	2.97007	2.96047
PI_263032_PSP	20.118	20.1642	20.5807	19.5524	2.94416	2.9914	3.08486	2.76563
PI_347352	20.1012	20.1957	20.4188	19.6316	2.95636	2.99081	3.00112	2.88904
10_CDC_Spectrum	20.0887	20.1378	20.4616	19.6083	2.99738	3.06968	3.07475	2.86801
PI_343987_PSP	20.0874	19.9209	20.7216	19.5612	2.80954	2.81407	2.82409	2.77236
PI_179451_PSP	20.0746	20.1397	20.3817	19.6433	2.73916	2.79459	2.76955	2.62089
PI_179453	20.0715	20.1485	20.4231	19.5833	2.96564	3.00192	2.98018	2.92861
PI_240519	20.0598	20.073	20.4964	19.5499	2.83713	2.87663	2.80062	2.8217
PI_280606	20.0499	20.0806	20.5289	19.4793	2.61954	2.57201	2.72991	2.49982
PI_222069	20.0406	20.125	20.3845	19.551	2.97545	3.08454	2.97038	2.88723
PI_324702_PSP	20.0377	20.1467	20.3095	19.5953	2.58134	2.63285	2.54749	2.49896
PI_180702_PSP	20.0169	20.0381	20.4245	19.5253	2.90526	2.97406	2.97786	2.76531
PI_347295_PSP	20.0147	19.9576	20.5238	19.4998	2.82825	2.91714	2.76084	2.79251
PI_347282	20.0138	20.1476	20.3019	19.5291	2.93906	2.99437	2.9546	2.87659
PI_343334	20.0127	20.0581	20.3929	19.5242	3.1106	3.22057	3.08742	3.06721
PI_269777_PSP	19.9813	20.1154	20.2934	19.4702	3.07061	3.16064	3.09059	2.99583
PI_285710_PSP	19.9624	19.997	20.4052	19.419	2.83909	2.9235	2.90354	2.67818
PI_280076	19.9582	20.0258	20.2786	19.504	2.92236	3.01401	2.88022	2.8778
PI_347296	19.9446	19.9452	20.293	19.5285	2.85641	2.86004	2.90798	2.79269
PI_184130_PSP	19.9367	20.0137	20.3263	19.4027	2.80311	2.88521	2.85463	2.65007
PI_195019	19.9323	19.9045	20.2831	19.5416	2.71065	2.72563	2.77525	2.59278
PI_201390_PSP	19.9128	19.919	20.2541	19.4963	2.73432	2.74926	2.7578	2.66243
PI_347356	19.8988	20.0402	20.1896	19.3967	2.84638	2.90016	2.88514	2.74329
PI_171814	19.8864	19.86	20.2817	19.4468	2.94005	3.00709	3.00415	2.81747
PI_183467_PSP	19.8797	19.9535	20.1851	19.4295	2.63002	2.71628	2.67358	2.44544
PI_272148_PSP	19.8726	19.8861	20.2887	19.3715	2.75952	2.84368	2.87589	2.53068
PI_220174_PSP	19.8463	19.8442	NA	19.3568	3.07496	3.13054	NA	3.02273
PI_179450_PSP	19.8338	19.7442	20.2734	19.4101	3.01969	3.07526	3.09157	2.91709
PI_393490_PSP	19.8289	19.9129	20.1759	19.3237	2.63043	2.67392	2.67838	2.48432
PI_347355	19.8231	19.9138	20.1189	19.362	2.91669	2.96208	2.89528	2.89652
PI_271037	19.8106	19.8703	20.124	19.3623	2.8574	2.90512	2.92822	2.73056
PI_285715	19.7834	19.9225	20.068	19.283	2.91	3.01154	2.93496	2.78595
PI_175228	19.7818	19.7673	20.1375	19.3636	2.92827	2.96932	2.88352	2.93814
PI_285713	19.7746	19.8193	20.1292	19.298	2.84892	2.88295	2.84399	2.80979
PI_236492_PSP	19.7631	19.7775	20.1116	19.3222	2.68738	2.72174	2.6807	2.61666
PI_324699	19.7579	19.8057	20.047	19.3426	2.44574	2.4786	2.48732	2.27892
PI_393488_PSP	19.7354	19.7398	20.1132	19.2733	2.47782	2.46751	2.56689	2.31319
PI_198072_PSP	19.7352	19.6856	20.2001	19.24	2.87861	2.92255	2.89256	2.81674
PI_179019	19.7298	19.8081	20.1157	19.1856	2.77792	2.79032	2.79896	2.71995
15_154_7225	19.7073	19.7119	20.127	19.2014	2.87873	2.90507	2.93087	2.79628
PI_220175	19.6919	19.651	20.045	19.2972	3.01241	3.06004	3.0176	2.98294
PI_347358	19.6731	19.7118	20.0688	19.1551	3.00993	3.02737	3.09639	2.92887
PI_221697_PSP	19.6614	19.7252	20.0514	19.1234	2.92495	2.98733	2.99681	2.79619
PI_639977_PSP	19.6599	19.7164	19.9468	19.2322	2.42872	2.43888	2.39109	2.36033
PI_324706_PSP	19.6553	19.7835	20.0121	19.0856	2.63027	2.66066	2.68738	2.48806
PI_209507_PSP	19.6391	19.6259	19.9908	19.2151	2.86604	2.90069	2.86232	2.82856
PI_299024	19.6196	19.6615	19.9155	19.1951	2.68103	2.74009	2.73918	2.51948
PI_347347	19.5961	19.6269	20.001	19.0724	2.93213	2.97688	3.02594	2.80051
PI_505062_PSP	19.591	19.6281	19.9502	19.1063	3.24112	3.34284	3.34318	3.10741
PI_271511_PSP	19.5797	19.6987	19.8739	19.0774	2.98262	3.04377	2.997	2.92437
PI_347305	19.5397	19.558	19.7944	19.175	2.81737	2.84609	2.82198	2.76757
PI_285708	19.4876	19.4587	19.9191	18.9902	2.87844	2.89359	2.95435	2.78337
PI_347329_PSP	19.4758	19.558	19.7648	19.009	2.85535	2.92386	2.85361	2.77985
PI_393489_PSP	19.4719	19.5309	19.7748	19.0144	2.40937	2.43068	2.45066	2.24693
PI_266070_PSP	19.4588	19.5081	19.7959	18.9758	2.80665	2.85429	2.8458	2.70118
PI_179459_PSP	19.4479	19.5083	19.8403	18.8979	2.89227	2.94301	2.99226	2.74035
PI_270536_PSP	19.4389	19.5205	19.765	18.9336	2.74001	2.81789	2.81496	2.55489
PI_269812_PSP	19.3964	19.4081	NA	18.8659	2.90203	2.93721	NA	2.83489
PI_285720	19.3942	19.4153	19.7178	18.949	2.86045	2.9021	2.89684	2.77471
PI_347397	19.3877	19.4035	19.7021	18.9567	2.92676	2.97379	2.95637	2.85597
PI_307666_PSP	19.3576	19.4196	19.8289	18.7218	2.78721	2.81264	2.90173	2.62461
PI_429849_PSP	19.2265	19.2266	19.594	18.7485	2.58065	2.63347	2.6355	2.40813
PI_269791	19.2236	19.2276	19.5245	18.8079	2.98071	2.99976	3.0552	2.90403
PI_429843_PSP	19.1234	19.0933	19.4862	18.6741	2.90641	2.94737	2.86164	2.91192
PI_347301	19.1174	19.1665	19.4362	18.6325	2.91869	2.96929	2.93501	2.85597
PI_306591_PSP	19.0854	19.0989	19.4333	18.6049	2.86338	2.8833	2.91227	2.78748
PI_404225_PSP	19.0783	19.0502	19.4814	18.5837	3.02015	3.04694	3.095	2.94346
PI_272184_PSP	19.0584	19.0895	19.3836	18.5815	2.6261	2.6925	2.68889	2.44134
PI_248181_PSP	19.0188	18.9887	19.4491	18.4956	2.82155	2.83442	2.86156	2.75305
PI_347350	18.8751	18.896	19.1812	18.4163	2.91882	2.94611	2.94574	2.86886
PI_269774	18.7475	18.7755	19.1407	18.1867	2.93836	2.97874	2.97672	2.86785
PI_347345	18.6485	18.6787	19.0953	18.0261	2.82674	2.80794	2.7985	2.85921
PI_324703_PSP	18.5712	18.6348	18.902	18.0265	2.87312	2.93457	2.97075	2.70894
PI_261677_PSP	18.4098	18.3256	18.801	NA	2.50377	2.45202	2.55748	NA
