# Supplementary material for: Association study of crude seed protein and fat concentration in a USDA pea diversity panel
Source: Plant Genome. 2024 Jul 31;18(1):e20485. doi: 10.1002/tpg2.20485 (PMC11726435; doi:10.1002/tpg2.20485)
Supplement: Supplementary file 14 — Supplemental Table 7. Structure analysis of 487 MP3 diversity panel. The origin, type and subpopulation group for each accession are indicated. [file TPG2-18-e20485-s003.xlsx]

## Sheet: Sheet1
Accessions	Country	Type	Designated Subpopulation Based on Centroid Analysis	PC1	PC2	PC3	PC4	PC5	PC6
1_LeRoy	USA	Cultivar	1	1e-05	0.450112	0.076224	1e-05	0.284984	0.18866
10_CDC_Spectrum	Canada	Cultivar	1	0.053802	0.77593	0.170237	1e-05	1e-05	1e-05
11_AC_EarlyStar	Canada	Cultivar	1	1e-05	0.87668	0.057181	1e-05	0.017189	0.04893
12_CDC_Canary	Canada	Cultivar	1	1e-05	0.99995	1e-05	1e-05	1e-05	1e-05
13_133_6243	USA	Cultivar	1	1e-05	0.99995	1e-05	1e-05	1e-05	1e-05
14_093_7410	USA	Cultivar	1	1e-05	0.657906	0.171154	1e-05	0.028077	0.142843
15_154_7225	USA	Cultivar	5	1e-05	0.260416	1e-05	1e-05	0.159643	0.579911
16_143_6230	USA	Cultivar	1	1e-05	0.910636	0.028762	0.060572	1e-05	1e-05
17_Ewald	USA	Cultivar	1	1e-05	0.99995	1e-05	1e-05	1e-05	1e-05
18_Carousel	USA	Cultivar	1	1e-05	0.99995	1e-05	1e-05	1e-05	1e-05
2_Meadow	USA	Cultivar	1	1e-05	0.833509	0.166451	1e-05	1e-05	1e-05
20_154_7207	USA	Cultivar	5	1e-05	0.315365	0.035591	1e-05	0.147691	0.501333
22_Midas	USA	Cultivar	1	1e-05	0.781496	0.206954	1e-05	0.01152	1e-05
23_Mystique	USA	Cultivar	1	1.5e-05	0.862162	0.045964	1e-05	0.091839	1e-05
24_Nette	USA	Cultivar	1	1e-05	0.904664	1e-05	1e-05	0.095296	1e-05
25_Durwood	USA	Cultivar	1	1e-05	0.734698	0.100017	1e-05	0.165255	1e-05
26_Korando	USA	Cultivar	1	1e-05	0.99995	1e-05	1e-05	1e-05	1e-05
27_Sunrise	USA	Cultivar	1	1e-05	0.99995	1e-05	1e-05	1e-05	1e-05
28_Admiral	USA	Cultivar	1	1e-05	0.99995	1e-05	1e-05	1e-05	1e-05
29_Amigo	USA	Cultivar	1	1e-05	0.99995	1e-05	1e-05	1e-05	1e-05
3_Treasure	USA	Cultivar	1	0.014143	0.774216	1e-05	0.011393	1e-05	0.200228
30_DC_Apollo	Canada	Cultivar	1	1e-05	0.947567	0.052393	1e-05	1e-05	1e-05
31_133_7409	USA	Cultivar	1	1e-05	0.99995	1e-05	1e-05	1e-05	1e-05
32_143_6236	USA	Cultivar	1	0.046172	0.772957	1e-05	1e-05	0.180841	1e-05
33_Hampton	USA	Cultivar	1	1e-05	0.986618	1e-05	1e-05	0.013342	1e-05
34_PS07100925	USA	Cultivar	1	1e-05	0.996128	1e-05	1e-05	0.003832	1e-05
35_PS08101022	USA	Cultivar	1	1e-05	0.99643	1e-05	1e-05	0.00353	1e-05
36_PS16100096	USA	Cultivar	1	1e-05	0.99995	1e-05	1e-05	1e-05	1e-05
37_PS16BNZ006	USA	Cultivar	1	1e-05	0.993114	1e-05	1e-05	0.006846	1e-05
38_PS16BNZ001	USA	Cultivar	1	0.038049	0.744782	0.017876	1e-05	0.143199	0.056083
39_PS17100046	USA	Cultivar	1	0.035557	0.631357	0.027677	0.004102	0.236686	0.064621
4_AAC_Carver	Canada	Cultivar	1	0.028918	0.884941	0.086111	1e-05	1e-05	1e-05
40_PS17100240	USA	Cultivar	1	1e-05	0.784015	1e-05	1e-05	1e-05	0.215945
41_PS17100044	USA	Cultivar	1	0.021466	0.731301	1e-05	1e-05	0.247203	1e-05
42_PS17100236	USA	Cultivar	1	1e-05	0.787053	1e-05	0.020415	1e-05	0.192502
43_PS17100239	USA	Cultivar	1	1e-05	0.799752	1e-05	1e-05	1e-05	0.200208
44_PS17100026	USA	Cultivar	1	1e-05	0.826853	1e-05	1e-05	0.173107	1e-05
45_PS1710027	USA	Cultivar	1	1e-05	0.721313	1e-05	1e-05	0.278647	1e-05
46_PS17100022	USA	Cultivar	1	1e-05	0.99995	1e-05	1e-05	1e-05	1e-05
47_PS17100015	USA	Cultivar	1	1e-05	0.99995	1e-05	1e-05	1e-05	1e-05
48_PS17100137	USA	Cultivar	1	1e-05	0.899051	1e-05	0.02902	0.023894	0.048016
49_PS_17100281	USA	Cultivar	1	0.003294	0.678869	0.034901	1e-05	0.282917	1e-05
5_CDC_Inca	Canada	Cultivar	1	1e-05	0.618888	0.152472	1e-05	0.22861	1e-05
50_PS17100287	USA	Cultivar	1	1e-05	0.868749	0.122444	1e-05	0.008777	1e-05
51_PS17100008	USA	Cultivar	1	0.021226	0.808115	1e-05	1e-05	0.119331	0.051309
55_Yellowstone	USA	Cultivar	1	1e-05	0.99995	1e-05	1e-05	1e-05	1e-05
6_JetStar	USA	Cultivar		1e-05	0.924154	0.075806	1e-05	1e-05	1e-05
7_CDC_Saffron	Canada	Cultivar	1	1e-05	0.754596	0.084903	1e-05	0.160471	1e-05
8_AC_Agassiz	Canada	Cultivar	1	1e-05	0.935488	0.064472	1e-05	1e-05	1e-05
9_CDC_Amarillo	Canada	Cultivar	1	1e-05	0.791494	0.0715	1e-05	0.004425	0.132561
PI_102887	China	Landrace	6	1e-05	0.071333	0.213452	0.211232	0.378554	0.125419
PI_102888_PSP	China	Landrace	3	1e-05	1e-05	0.041193	0.958767	1e-05	1e-05
PI_103058	China	Landrace	6	0.054855	0.106537	0.214902	0.304444	0.274359	0.044902
PI_116056_PSP	India	Landrace	6	0.379013	0.038569	0.106217	0.077369	0.398822	1e-05
PI_116844	Afghanistan	Landrace	6	0.371834	0.332484	0.110202	0.045674	0.105631	0.034176
PI_116944_PSP	Afghanistan	Landrace	3	1e-05	1e-05	1e-05	0.99995	1e-05	1e-05
PI_117264_PSP	Turkey	Landrace	2	1e-05	0.176935	0.276261	0.03948	0.395378	0.111936
PI_117998_PSP	Brazil	Landrace	6	1e-05	0.23326	0.194426	1e-05	0.203523	0.368771
PI_118501_PSP	Brazil	Landrace	6	0.007722	0.372586	0.247925	1e-05	0.288115	0.083642
PI_121352_PSP	India	Landrace	6	0.19832	1e-05	0.327459	1e-05	0.327466	0.146735
PI_123246	India	Landrace	4	0.402942	0.095475	0.076435	0.090306	1e-05	0.334832
PI_124478_PSP	Pakistan	Landrace	6	0.076055	1e-05	0.553465	1e-05	0.34278	0.02768
PI_125839_PSP	Afghanistan	Landrace	3	1e-05	0.059353	0.036365	0.537319	1e-05	0.366943
PI_125840_PSP	Afghanistan	Landrace	3	1e-05	1e-05	1e-05	0.99995	1e-05	1e-05
PI_134271_PSP	Afghanistan	Landrace	3	0.228077	1e-05	0.1212	0.571519	1e-05	0.079185
PI_137118	Canada	Landrace	2	0.009921	1e-05	0.217262	1e-05	0.750752	0.022045
PI_137119_PSP	Canada	Landrace	2	0.001008	1e-05	0.105172	1e-05	0.89379	1e-05
PI_137120	Canada	Landrace	2	0.053455	1e-05	0.15504	1e-05	0.791475	1e-05
PI_138945	Iran	Landrace	3	1e-05	1e-05	0.019431	0.980529	1e-05	1e-05
PI_140295	Iran	Landrace	4	0.343468	0.09508	0.165399	0.152441	0.157163	0.086449
PI_140296	Iran	Landrace	3	0.118536	0.009452	0.006215	0.550832	0.296676	0.01829
PI_140297	Iran	Landrace	6	1e-05	0.225202	0.191296	0.0009	0.364352	0.218241
PI_140298_PSP	Iran	Landrace	2	1e-05	0.029662	0.079776	1e-05	0.761379	0.129163
PI_142774	Mexico	Landrace	5	0.035228	0.028184	0.075888	0.217844	0.21562	0.427235
PI_142775_PSP	Mexico	Landrace	6	0.097568	0.081803	0.319475	0.016325	0.13302	0.351808
PI_142777	Mexico	Landrace	2	1e-05	0.069028	0.024259	1e-05	0.833533	0.07316
PI_143485_PSP	Iran	Landrace	3	0.019075	0.090468	0.143726	0.511048	0.07687	0.158814
PI_155109_PSP	USA	Landrace	6	1e-05	0.328633	0.123595	1e-05	0.274209	0.273543
PI_162909_PSP_E02	Japan	Landrace	6	0.065237	0.197933	1e-05	0.070816	0.517856	0.148148
PI_162909_PSP_F02	Paraguay	Landrace	4	0.571329	1e-05	0.110619	0.069046	0.132689	0.116306
PI_163125	India	Landrace	4	0.658686	1e-05	0.168442	0.056519	0.052753	0.06359
PI_163126_PSP	India	Landrace	4	0.609156	1e-05	1e-05	0.390804	1e-05	1e-05
PI_163127	India	Landrace	6	0.178334	0.189079	0.220495	1e-05	0.288353	0.12373
PI_163129_PSP	India	Landrace	4	0.99995	1e-05	1e-05	1e-05	1e-05	1e-05
PI_163134	India	Landrace	6	0.238429	0.107331	1e-05	0.278151	0.376068	1e-05
PI_164284	India	Landrace	4	0.65214	1e-05	0.123529	0.006171	0.21814	1e-05
PI_164346	India	Landrace	2	0.165739	1e-05	0.129647	0.001938	0.521799	0.180867
PI_164396	India	Landrace	4	0.856783	1e-05	0.075796	0.056313	1e-05	0.011088
PI_164417	India	Landrace	4	0.99995	1e-05	1e-05	1e-05	1e-05	1e-05
PI_164548_PSP	India	Landrace	4	0.614968	1e-05	0.095337	0.064653	0.225021	1e-05
PI_164612_PSP	India	Landrace	4	0.573863	1e-05	0.066508	0.244463	1e-05	0.115146
PI_164614	India	Landrace	4	0.99995	1e-05	1e-05	1e-05	1e-05	1e-05
PI_164669	India	Landrace	2	0.271756	0.151267	0.164669	1e-05	0.232491	0.179807
PI_164779_PSP	India	Landrace	3	1e-05	1e-05	1e-05	0.99995	1e-05	1e-05
PI_164836	India	Landrace	4	0.764248	1e-05	1e-05	0.235712	1e-05	1e-05
PI_164838	India	Landrace	4	0.752938	1e-05	1e-05	0.247022	1e-05	1e-05
PI_164971_PSP	Turkey	Landrace	2	0.017189	0.114696	0.162675	1e-05	0.527362	0.178067
PI_164972_PSP	Turkey	Landrace	6	0.050948	0.160706	0.397744	0.002359	0.21293	0.175313
PI_165949_PSP	India	Landrace	3	1e-05	1e-05	1e-05	0.99995	1e-05	1e-05
PI_166084_PSP	India	Landrace	3	1e-05	1e-05	1e-05	0.99995	1e-05	1e-05
PI_166142	Nepal	Landrace	4	0.551534	1e-05	0.11174	0.231115	0.105591	1e-05
PI_166159_PSP	Nepal	Landrace	3	0.352191	1e-05	1e-05	0.647769	1e-05	1e-05
PI_166187	India	Landrace	3	1e-05	1e-05	0.463745	0.536215	1e-05	1e-05
PI_166188	India	Landrace	3	1e-05	1e-05	1e-05	0.99995	1e-05	1e-05
PI_167250	Turkey	Landrace	3	0.099892	1e-05	1e-05	0.900068	1e-05	1e-05
PI_167253	Turkey	Landrace	5	1e-05	1e-05	1e-05	1e-05	1e-05	0.99995
PI_169603_PSP	Turkey	Landrace	6	1e-05	1e-05	0.969433	0.030527	1e-05	1e-05
PI_171810_PSP	Turkey	Landrace	6	1e-05	0.280803	0.53546	0.024004	0.043868	0.115855
PI_171814	Turkey	Landrace	5	0.009	0.207988	0.167833	0.077448	0.028574	0.509157
PI_172338	Netherlands	Landrace	4	0.81598	1e-05	1e-05	0.18398	1e-05	1e-05
PI_173052	Turkey	Landrace	5	1e-05	0.055496	0.219227	1e-05	0.217574	0.507683
PI_173929	India	Landrace	3	1e-05	1e-05	1e-05	0.99995	1e-05	1e-05
PI_173930	India	Landrace	4	0.73354	0.001644	0.264786	1e-05	1e-05	1e-05
PI_174320	Turkey	Landrace	2	1e-05	1e-05	0.182113	1e-05	0.789572	0.028285
PI_174321	Turkey	Landrace	6	1e-05	0.186539	0.318868	0.048374	0.401151	0.045059
PI_174919	India	Landrace	3	1e-05	1e-05	1e-05	0.99995	1e-05	1e-05
PI_174921_PSP	Nepal	Landrace	3	1e-05	1e-05	1e-05	0.99995	1e-05	1e-05
PI_174922	India	Landrace	3	1e-05	1e-05	1e-05	0.99995	1e-05	1e-05
PI_174923	India	Landrace	5	1e-05	1e-05	0.048591	0.130702	0.219841	0.600846
PI_174925	India	Landrace	6	0.506255	1e-05	0.304582	1e-05	0.107026	0.082118
PI_175226	India	Landrace	3	1e-05	1e-05	1e-05	0.99995	1e-05	1e-05
PI_175227	India	Landrace	6	0.33759	0.02363	0.439236	1e-05	0.177062	0.022473
PI_175228	China	Landrace	3	1e-05	1e-05	1e-05	0.99995	1e-05	1e-05
PI_175230	India	Landrace	3	1e-05	1e-05	1e-05	0.99995	1e-05	1e-05
PI_175231_PSP	Nepal	Landrace	3	1e-05	1e-05	1e-05	0.99995	1e-05	1e-05
PI_175232	India	Landrace	2	0.074824	1e-05	0.146064	1e-05	0.559859	0.219233
PI_176721	Turkey	Landrace	2	1e-05	1e-05	0.113669	1e-05	0.839852	0.046449
PI_177053	Turkey	Landrace	6	1e-05	0.043365	0.276905	1e-05	0.578258	0.101452
PI_179019	Turkey	Landrace	5	1e-05	1e-05	1e-05	0.037697	1e-05	0.962263
PI_179449	Turkey	Landrace	5	1e-05	1e-05	0.096555	0.138931	0.115509	0.648985
PI_179450_PSP	Syria	Landrace	1	0.065348	0.459826	1e-05	1e-05	0.286395	0.18841
PI_179451_PSP	Syria	Landrace	5	1e-05	0.246455	0.2105	0.021937	0.235089	0.28601
PI_179453	Iraq	Landrace	4	0.740639	1e-05	0.098742	0.032264	0.128335	1e-05
PI_179459_PSP	Turkey	Landrace	5	1e-05	0.119041	0.254312	1e-05	0.140536	0.486091
PI_179722_PSP	India	Landrace	4	0.738564	1e-05	1e-05	0.261396	1e-05	1e-05
PI_180329_PSP	India	Landrace	5	1e-05	1e-05	0.199302	0.095638	0.024267	0.680773
PI_180693_PSP	Germany	Landrace	5	0.109772	0.103963	1e-05	1e-05	1e-05	0.786235
PI_180702_PSP	Germany	Landrace	5	1e-05	0.137728	0.241723	1e-05	0.115819	0.50471
PI_181800	Syria	Landrace	5	0.059209	1e-05	1e-05	0.047567	0.088789	0.804414
PI_181801	Syria	Landrace	6	0.146088	0.376508	0.063041	1e-05	0.414343	1e-05
PI_183413	India	Landrace	4	0.635707	1e-05	0.138634	1e-05	0.225629	1e-05
PI_183467_PSP	India	Landrace	5	1e-05	1e-05	1e-05	1e-05	1e-05	0.99995
PI_184130_PSP	Serbia	Landrace	6	0.028817	0.149498	0.222334	1e-05	0.302728	0.296613
PI_184784_PSP	Guinea	Landrace	6	0.028304	0.050081	0.372465	1e-05	0.402374	0.146766
PI_189171	Netherlands	Landrace	6	1e-05	0.436981	1e-05	1e-05	0.528448	0.034541
PI_193578_PSP	Ethiopia	Landrace	4	0.777986	1e-05	0.057058	0.164926	1e-05	1e-05
PI_193579	Ethiopia	Landrace	2	0.100808	1e-05	0.08865	0.005016	0.805506	1e-05
PI_193583	Ethiopia	Landrace	2	0.034927	0.04108	0.062659	1e-05	0.738427	0.122896
PI_193584_PSP	Ethiopia	Landrace	4	0.748972	1e-05	1e-05	0.250988	1e-05	1e-05
PI_193585	Ethiopia	Landrace	2	0.208219	1e-05	0.078314	0.144482	0.491279	0.077696
PI_193586	Ethiopia	Landrace	4	0.681739	1e-05	0.019828	0.15368	0.144732	1e-05
PI_193588	Ethiopia	Landrace	4	0.855114	1e-05	1e-05	0.144846	1e-05	1e-05
PI_193590_PSP	Ethiopia	Landrace	4	0.85331	1e-05	1e-05	0.094367	1e-05	0.052292
PI_193591	Ethiopia	Landrace	2	1e-05	0.031481	0.101477	1e-05	0.867012	1e-05
PI_193836	Ethiopia	Landrace	4	0.747429	0.00243	0.033926	0.216195	1e-05	1e-05
PI_193837	Ethiopia	Landrace	4	0.665501	1e-05	1e-05	0.092214	0.242256	1e-05
PI_193838	Ethiopia	Landrace	4	0.582593	1e-05	1e-05	1e-05	0.129545	0.287832
PI_194008	Ethiopia	Landrace	4	0.885626	1e-05	1e-05	0.114334	1e-05	1e-05
PI_194338	Ethiopia	Landrace	4	0.509977	1e-05	0.151515	0.021158	0.244739	0.072601
PI_194339	Ethiopia	Landrace	2	0.187404	1e-05	1e-05	1e-05	0.812556	1e-05
PI_194340	Ethiopia	Landrace	4	0.462004	1e-05	1e-05	0.03968	0.241988	0.256308
PI_194343	Ethiopia	Landrace	4	0.571393	0.069677	1e-05	0.070157	1e-05	0.288753
PI_194344	Ethiopia	Landrace	4	0.554127	1e-05	1e-05	1e-05	0.166191	0.279652
PI_194345	Ethiopia	Landrace	2	0.213321	1e-05	1e-05	1e-05	0.720927	0.065721
PI_194347	Ethiopia	Landrace	2	0.489779	1e-05	0.055779	0.029212	0.425209	1e-05
PI_194348	Ethiopia	Landrace	4	0.814576	1e-05	0.043783	0.141611	1e-05	1e-05
PI_194349	Ethiopia	Landrace	2	0.344463	1e-05	0.020647	0.120538	0.504884	0.009458
PI_194350	Ethiopia	Landrace	4	0.488306	0.039632	1e-05	1e-05	0.472032	1e-05
PI_195019	Ethiopia	Landrace	2	1e-05	1e-05	1e-05	1e-05	0.99995	1e-05
PI_195020_PSP	Ethiopia	Landrace	2	1e-05	0.142743	0.056258	1e-05	0.800969	1e-05
PI_195022	Ethiopia	Landrace	2	1e-05	1e-05	1e-05	1e-05	0.99995	1e-05
PI_195025	Ethiopia	Landrace	2	1e-05	1e-05	0.095551	1e-05	0.883406	0.021013
PI_195026	Ethiopia	Landrace	4	0.800125	1e-05	1e-05	0.199835	1e-05	1e-05
PI_195404_PSP	Guatemala	Landrace	4	0.616988	1e-05	1e-05	0.078126	0.304856	1e-05
PI_195631_PSP	Ethiopia	Landrace	4	0.641428	1e-05	1e-05	0.021407	0.337135	1e-05
PI_196015	Ethiopia	Landrace	4	0.518531	1e-05	0.018687	1e-05	0.462752	1e-05
PI_196017	Ethiopia	Landrace	2	0.29702	0.046488	0.081336	1e-05	0.575136	1e-05
PI_196022	Ethiopia	Landrace	2	1e-05	1e-05	0.217249	1e-05	0.782711	1e-05
PI_196024	Ethiopia	Landrace	2	0.030187	0.024673	0.068764	1e-05	0.804386	0.071981
PI_196026	Ethiopia	Landrace	2	0.16556	0.005498	0.169429	0.012323	0.557628	0.089563
PI_196027	Ethiopia	Landrace	4	0.543774	1e-05	1e-05	1e-05	0.140193	0.316003
PI_196030	Ethiopia	Landrace	2	0.190796	0.041875	0.005504	1e-05	0.600084	0.16173
PI_196031	Ethiopia	Landrace	2	0.046084	1e-05	0.132568	1e-05	0.702593	0.118735
PI_197044_PSP	Honduras	Landrace	6	1e-05	0.075631	0.789538	1e-05	1e-05	0.134801
PI_197451	Ethiopia	Landrace	4	0.603677	1e-05	1e-05	1e-05	0.116784	0.279509
PI_197990_PSP	Netherlands	Landrace	2	0.228345	0.143572	0.002617	0.023602	0.601853	1e-05
PI_198072_PSP	Sweden	Landrace	2	1e-05	0.104041	0.27512	1e-05	0.214862	0.405957
PI_198074_PSP	Sweden	Landrace	5	1e-05	0.275382	0.194666	1e-05	1e-05	0.529922
PI_198735_PSP	Afghanistan	Landrace	3	1e-05	1e-05	1e-05	0.99995	1e-05	1e-05
PI_200755	Guatemala	Landrace	6	1e-05	0.013441	0.729748	1e-05	0.142735	0.114056
PI_201390_PSP	Mexico	Landrace	5	0.092913	0.090536	0.221963	1e-05	0.102049	0.492529
PI_203067_PSP	Finland	Landrace	2	1e-05	0.135044	0.204925	1e-05	0.269503	0.390507
PI_203069_PSP	Finland	Landrace	5	1e-05	0.246297	0.206471	1e-05	0.112917	0.434295
PI_204306_PSP	Australia	Landrace	5	0.077636	0.236754	0.248353	1.7e-05	1e-05	0.437231
PI_206006_PSP	Sweden	Landrace	5	0.103885	0.21484	0.255497	1e-05	0.006842	0.418925
PI_207508_PSP	Afghanistan	Landrace	3	1e-05	1e-05	1e-05	0.99995	1e-05	1e-05
PI_209507_PSP	Costa Rica	Landrace	6	1e-05	0.077124	0.351607	1e-05	0.318197	0.253053
PI_210558_PSP	China	Landrace	6	0.044494	0.153285	0.203692	0.1919	0.268403	0.138226
PI_210569_PSP	Finland	Landrace	5	0.128439	0.192865	0.169736	0.116771	1e-05	0.392178
PI_210571_PSP	Finland	Landrace	6	0.147305	1e-05	0.553465	1e-05	0.25954	0.03967
PI_212031_PSP	Tehrān, Iran	Landrace	3	1e-05	1e-05	1e-05	0.99995	1e-05	1e-05
PI_212112	Afghanistan	Landrace	3	1e-05	1e-05	1e-05	0.994593	1e-05	0.005367
PI_212916	India	Landrace	2	0.263709	0.048461	0.07256	0.00029	0.470465	0.144516
PI_214344	India	Landrace	2	0.018342	0.138968	0.398203	0.011049	0.175586	0.257853
PI_215766	Peru	Landrace	2	0.17097	0.052855	1e-05	1e-05	0.571755	0.2044
PI_216045	India	Landrace	6	0.484082	1e-05	0.515878	1e-05	1e-05	1e-05
PI_220174_PSP	Afghanistan	Landrace	3	1e-05	1e-05	1e-05	0.99995	1e-05	1e-05
PI_220175	Afghanistan	Landrace	3	1e-05	1e-05	1.7e-05	0.999943	1e-05	1e-05
PI_220189_PSP	Afghanistan	Landrace	3	1e-05	1e-05	1e-05	0.99995	1e-05	1e-05
PI_221697_PSP	Indonesia	Landrace	5	1e-05	0.077928	0.206448	1e-05	0.098257	0.617347
PI_222069	Afghanistan	Landrace	3	1e-05	1e-05	1e-05	0.99995	1e-05	1e-05
PI_222071_PSP	Afghanistan	Landrace	3	1e-05	1e-05	1e-05	0.99995	1e-05	1e-05
PI_222117_PSP	Afghanistan	Landrace	3	1e-05	1e-05	1e-05	0.99995	1e-05	1e-05
PI_223284	Afghanistan	Landrace	3	1e-05	1e-05	1e-05	0.99995	1e-05	1e-05
PI_223527_PSP	Afghanistan	Landrace	6	0.233478	0.18559	0.136464	0.23098	0.01136	0.202129
PI_226561	Ethiopia	Landrace	4	0.808922	1e-05	1e-05	0.191038	1e-05	1e-05
PI_226562	Ethiopia	Landrace	2	1e-05	1e-05	0.060072	1e-05	0.835688	0.10421
PI_227258_PSP	Iran	Landrace	3	1e-05	1e-05	0.040837	0.757365	1e-05	0.201767
PI_227457	Iran	Landrace	3	1e-05	1e-05	1e-05	0.736564	0.110049	0.153358
PI_236489	USA	Landrace	2	0.167512	0.062217	0.106078	1e-05	0.372183	0.292
PI_236490	USA	Landrace	2	1e-05	0.061376	0.101299	1e-05	0.827823	0.009482
PI_236492_PSP	USA	Landrace	5	1e-05	0.075176	0.055591	0.074885	0.108481	0.685857
PI_240515	India	Landrace	6	0.117332	0.152804	0.597566	1e-05	0.132279	1e-05
PI_240516_PSP	India	Landrace	6	0.022024	0.295099	1e-05	1e-05	0.681952	0.000905
PI_240519	India	Landrace	2	1e-05	1e-05	0.99995	1e-05	1e-05	1e-05
PI_241593_PSP	Taiwan	Landrace	2	0.056709	0.110044	1e-05	1e-05	0.833216	1e-05
PI_242027_PSP	Denmark	Landrace	5	1e-05	0.079622	1e-05	1e-05	0.360598	0.55975
PI_244055	Yemen	Landrace	5	1e-05	0.144051	1e-05	0.404506	0.106321	0.345102
PI_244091	Netherlands	Landrace	2	0.003726	1e-05	0.054897	1e-05	0.927672	0.013685
PI_244093_PSP	Netherlands	Landrace	2	0.051038	0.035978	0.088009	0.045359	0.779607	1e-05
PI_244121_PSP	Netherlands	Landrace	6	1e-05	0.396067	0.082435	1e-05	0.521468	1e-05
PI_244122	Netherlands	Landrace	6	0.015722	0.428292	0.011621	1e-05	0.51937	0.024985
PI_244129	Netherlands	Landrace	6	1e-05	0.468703	0.204252	1e-05	0.327015	1e-05
PI_244130	Netherlands	Landrace	2	1e-05	0.464705	0.106822	1e-05	0.428444	1e-05
PI_244137	Netherlands	Landrace	2	1e-05	0.156657	0.110944	1e-05	0.59511	0.137269
PI_244150_PSP	Netherlands	Landrace	2	1e-05	0.049711	0.081991	1e-05	0.80073	0.067548
PI_244170	Netherlands	Landrace	2	1e-05	0.082259	0.083779	1e-05	0.783087	0.050855
PI_244175	Netherlands	Landrace	2	1e-05	0.04278	0.1276	1e-05	0.82959	1e-05
PI_244191_PSP	Netherlands	Landrace	6	1e-05	0.122553	0.26846	0.00842	0.600547	1e-05
PI_244262	Netherlands	Landrace	6	1e-05	0.014136	0.163225	1e-05	0.649141	0.173478
PI_244263	Netherlands	Landrace	6	1e-05	0.171257	1e-05	1e-05	0.828703	1e-05
PI_248181_PSP	Rwanda	Landrace	5	1e-05	0.117293	0.192556	0.047664	0.00216	0.640317
PI_249644	India	Landrace	4	0.612872	0.039335	1e-05	0.165629	0.044933	0.137221
PI_249645_PSP	India	Landrace	4	0.479814	0.024928	0.024654	0.371346	0.099249	1e-05
PI_249646	India	Landrace	6	0.465951	1e-05	0.502547	0.031472	1e-05	1e-05
PI_250438_PSP	Czech Republic	Landrace	6	1e-05	0.013454	0.157046	1e-05	0.70225	0.12723
PI_250440_PSP	Czech Republic	Landrace	6	0.000935	0.130329	0.129049	0.025703	0.576011	0.137974
PI_250447_PSP	Czech Republic	Landrace	6	0.02871	0.449747	0.080392	0.008946	0.432196	1e-05
PI_250448_PSP	Czech Republic	Landrace	2	0.03008	0.123942	0.093084	1e-05	0.722912	0.029971
PI_253968_PSP	Afghanistan	Landrace	3	0.011144	0.136721	0.065003	0.603173	1e-05	0.183949
PI_257244_PSP	China	Landrace	4	0.513865	0.142491	0.082648	1e-05	0.260975	1e-05
PI_257492	Sweden	Landrace	4	0.671862	1e-05	0.004047	0.199034	0.125038	1e-05
PI_257592_PSP	Ethiopia	Landrace	4	0.375841	0.076929	1e-05	0.005223	0.260234	0.281762
PI_261622	Spain	Landrace	6	1e-05	0.603082	0.00978	1e-05	0.361662	0.025457
PI_261623_PSP	Spain	Landrace	2	1e-05	0.099235	0.262858	1e-05	0.519377	0.11851
PI_261635	Spain	Landrace	5	1e-05	0.111576	0.015754	1e-05	0.416339	0.456311
PI_261662	Netherlands	Landrace	6	1e-05	0.313744	0.015023	1e-05	0.671203	1e-05
PI_261666	Netherlands	Landrace	6	1e-05	0.151572	0.148545	0.001609	0.67393	0.024334
PI_261671	Netherlands	Landrace	6	1e-05	0.241385	0.059946	1e-05	0.698639	1e-05
PI_261677_PSP	Netherlands	Landrace	5	0.072592	0.112868	1e-05	0.039588	1e-05	0.774933
PI_263011	Netherlands	Landrace	6	0.058708	0.144307	0.139716	1e-05	0.468034	0.189225
PI_263013	Netherlands	Landrace	5	1e-05	0.122245	0.048751	1e-05	0.544226	0.284757
PI_263014_PSP	Netherlands	Landrace	2	1e-05	1e-05	0.166978	1e-05	0.600172	0.232821
PI_263027_PSP	France	Landrace	2	1e-05	0.196061	1e-05	1e-05	0.803899	1e-05
PI_263030_PSP	France	Landrace	6	1e-05	0.193771	0.216181	1e-05	0.482822	0.107206
PI_263031_PSP	France	Landrace	6	0.02531	0.303895	0.073303	1e-05	0.40738	0.190101
PI_263032_PSP	France	Landrace	2	1e-05	0.096076	0.005792	1e-05	0.898102	1e-05
PI_266070_PSP	Sweden	Landrace	5	1e-05	0.325023	0.235741	0.01684	0.146978	0.275408
PI_269543_PSP	Pakistan	Landrace	6	0.258039	0.230051	0.217965	1e-05	0.16593	0.128005
PI_269761_PSP	Czech Republic	Landrace	5	0.046493	1e-05	1e-05	0.089823	0.220554	0.643109
PI_269762_PSP	United Kingdom	Landrace	5	1e-05	1e-05	1e-05	0.116937	0.374143	0.50889
PI_269763	United Kingdom	Landrace	6	0.021156	0.284322	1e-05	1e-05	0.311052	0.383449
PI_269770	United Kingdom	Landrace	6	0.110536	0.286134	0.166036	1e-05	0.313061	0.124224
PI_269771	United Kingdom	Landrace	5	1e-05	1e-05	0.019423	1e-05	0.338993	0.641554
PI_269774	United Kingdom	Landrace	5	0.089891	0.139441	0.163051	0.264417	1e-05	0.34319
PI_269775	United Kingdom	Landrace	5	1e-05	0.334224	0.071217	0.076168	0.014603	0.503778
PI_269776	United Kingdom	Landrace	5	1e-05	0.26715	1e-05	0.143747	0.225884	0.363199
PI_269777_PSP	United Kingdom	Landrace	5	1e-05	0.316165	0.063373	0.018131	0.15978	0.442541
PI_269778	United Kingdom	Landrace	6	0.027457	0.274783	0.092623	1e-05	0.496251	0.108876
PI_269782	United Kingdom	Landrace	6	1e-05	0.335078	0.131792	1e-05	0.412716	0.120394
PI_269791	United Kingdom	Landrace	2	1e-05	0.230158	0.059328	1e-05	0.609978	0.100516
PI_269793	United Kingdom	Landrace	2	1e-05	0.252237	0.119034	1e-05	0.628699	1e-05
PI_269797	United Kingdom	Landrace	6	0.047629	0.32528	0.092139	0.017152	0.378976	0.138824
PI_269799	United Kingdom	Landrace	6	1e-05	0.176011	0.193898	0.283073	0.346998	1e-05
PI_269802_PSP	United Kingdom	Landrace	6	1e-05	0.331078	0.140499	1e-05	0.361758	0.166646
PI_269804	United Kingdom	Landrace	6	1e-05	0.338613	0.006453	0.00328	0.55724	0.094403
PI_269804_PSP	United Kingdom	Landrace	6	1e-05	0.306926	0.082284	1e-05	0.531145	0.079624
PI_269812	United Kingdom	Landrace	5	1e-05	0.137565	0.208909	1e-05	0.071034	0.582471
PI_269812_PSP	United Kingdom	Landrace	5	0.052508	0.083422	0.274096	0.008644	1e-05	0.581319
PI_269816	United Kingdom	Landrace	6	1e-05	0.136456	0.178165	0.194739	0.317196	0.173433
PI_269818_PSP	United Kingdom	Landrace	3	1e-05	1e-05	1e-05	0.958341	1e-05	0.041619
PI_269825_PSP	United Kingdom	Landrace	5	1e-05	0.264583	0.213586	1e-05	0.206327	0.315484
PI_270536_PSP	Denmark	Landrace	5	1e-05	0.095956	0.137579	1e-05	0.278684	0.487762
PI_271033	Swedon	Landrace	5	1e-05	1e-05	0.042053	0.31804	0.114881	0.525006
PI_271035_PSP	Swedon	Landrace	6	1e-05	0.069227	0.930733	1e-05	1e-05	1e-05
PI_271037	Swedon	Landrace	5	1e-05	0.162192	1e-05	1e-05	0.121778	0.715999
PI_271116_PSP	China	Landrace	5	1e-05	0.076448	0.320582	1e-05	0.080362	0.522588
PI_271121	Germany	Landrace	5	1e-05	0.265588	0.24784	1e-05	0.167846	0.318706
PI_271511_PSP	India	Landrace	2	1e-05	1e-05	0.99995	1e-05	1e-05	1e-05
PI_272148_PSP	Finland	Landrace	5	1e-05	0.106042	0.304012	1e-05	0.141315	0.448611
PI_272161	Ethiopia	Landrace	4	0.658508	1e-05	1e-05	1e-05	0.206122	0.13534
PI_272162	Ethiopia	Landrace	2	1e-05	1e-05	0.015819	1e-05	0.984141	1e-05
PI_272164	Ethiopia	Landrace	2	1e-05	0.067939	0.046081	1e-05	0.767457	0.118503
PI_272166	Greece	Landrace	2	0.049922	1e-05	0.215606	1e-05	0.517318	0.217133
PI_272167	Germany	Landrace	5	1e-05	0.165835	0.030122	0.068501	0.408633	0.326899
PI_272171_PSP	Germany	Landrace	5	1e-05	0.312232	1e-05	1e-05	0.303831	0.383907
PI_272172	Germany	Landrace	2	0.082669	1e-05	0.109468	1e-05	0.66058	0.147263
PI_272187	Germany	Landrace	6	1e-05	0.140478	0.086255	0.062095	0.400706	0.310456
PI_272194_PSP	Germany	Landrace	4	0.482527	0.223968	0.063623	1e-05	1e-05	0.229861
PI_272207	Greece	Landrace	5	0.169894	0.010645	1e-05	0.071455	0.083673	0.664323
PI_272215_PSP	Germany	Landrace	5	1e-05	0.091874	0.139632	1e-05	1e-05	0.768464
PI_272216_PSP	Bulgaria	Landrace	2	1e-05	1e-05	0.056164	1e-05	0.516202	0.427604
PI_272217	Germany	Landrace	5	0.056447	0.107968	1e-05	1e-05	0.163565	0.672
PI_272218_PSP	Poland	Landrace	5	0.080185	0.188147	0.147346	1e-05	1e-05	0.584303
PI_273207	Bulgaria	Landrace	6	1e-05	1e-05	0.142875	0.381083	0.052863	0.423159
PI_273605_PSP	Ecuador	Landrace	5	0.182724	0.085276	1e-05	0.004766	0.23239	0.494833
PI_273676	Ethiopia	Landrace	4	0.759852	0.038231	1e-05	0.113311	0.088587	1e-05
PI_274307_PSP	Pakistan	Landrace	3	1e-05	1e-05	1e-05	0.99995	1e-05	1e-05
PI_274308_PSP	Pakistan	Landrace	3	1e-05	1e-05	1e-05	0.99995	1e-05	1e-05
PI_274584_PSP	Norway	Landrace	2	1e-05	0.113959	0.063512	1e-05	0.641642	0.180866
PI_275639	Ethiopia	Landrace	2	0.129579	1e-05	0.019857	1e-05	0.675014	0.17553
PI_275821_PSP	Sweden	Landrace	6	0.071799	1e-05	0.128743	0.009584	0.560351	0.229513
PI_275826	Sweden	Landrace	6	0.138874	0.477268	0.091349	0.019248	0.128674	0.144587
PI_277851	Ethiopia	Landrace	2	0.106062	1e-05	0.071521	1e-05	0.822387	1e-05
PI_277852_PSP	Ethiopia	Landrace	2	0.434218	1e-05	0.040276	1e-05	0.441181	0.084305
PI_279823_PSP	Germany	Landrace	6	1e-05	0.422311	0.013215	1e-05	0.326433	0.238021
PI_280076	Netherlands	Landrace	6	1e-05	0.386537	1e-05	0.055504	0.538968	0.018971
PI_280236	Ethiopia	Landrace	2	0.407054	0.021669	1e-05	1e-05	0.571247	1e-05
PI_280252_PSP	Ethiopia	Landrace	2	1e-05	1e-05	0.111214	1e-05	0.715015	0.173741
PI_280606	Former Soviet Union	Landrace	5	1e-05	1e-05	0.038205	1e-05	1e-05	0.961755
PI_280607	India	Landrace	4	0.848123	1e-05	1e-05	0.151837	1e-05	1e-05
PI_280609_PSP	Former Soviet Union	Landrace	5	1e-05	0.026713	0.075573	0.368723	0.112014	0.416967
PI_280611_PSP	Ukraine	Landrace	6	0.021035	0.47534	0.340307	1e-05	0.163298	1e-05
PI_280614	Former Soviet Union	Landrace	6	1e-05	0.337382	0.052086	1e-05	0.610502	1e-05
PI_280617_PSP	Estonia	Landrace	6	0.114903	0.34792	0.331635	1e-05	0.052323	0.153209
PI_280619_PSP	Former Soviet Union	Landrace	2	1e-05	0.231699	0.230143	1e-05	0.175283	0.362855
PI_280621	Former Soviet Union	Landrace	5	0.159356	0.033207	1e-05	1e-05	1e-05	0.807407
PI_280626	Former Soviet Union	Landrace	2	1e-05	0.268596	1e-05	1e-05	0.731364	1e-05
PI_285708	Poland	Landrace	5	0.020275	0.286573	0.097966	0.024383	1e-05	0.570792
PI_285710_PSP	Poland	Landrace	2	0.251703	0.246136	0.093201	0.024361	0.223295	0.161305
PI_285713	Poland	Landrace	6	1e-05	0.274017	0.017505	1e-05	0.708449	1e-05
PI_285715	Poland	Landrace	5	1e-05	0.25868	0.173275	0.017363	0.193755	0.356916
PI_285718_PSP	Poland	Landrace	5	0.086475	0.175953	0.051542	1e-05	1e-05	0.68601
PI_285719	Poland	Landrace	5	0.055376	0.124191	1e-05	1e-05	0.042138	0.778276
PI_285720	Poland	Landrace	6	0.055779	0.128838	0.29264	1e-05	0.158442	0.364291
PI_285725	Poland	Landrace	2	0.059654	0.275107	0.112041	1e-05	0.378761	0.174426
PI_285727_PSP	Poland	Landrace	2	0.098408	1e-05	0.359355	0.015319	0.307514	0.219394
PI_285739	Poland	Landrace	6	0.08602	0.44191	1e-05	1e-05	0.325866	0.146184
PI_286430_PSP	Nepal	Landrace	3	0.03451	0.206144	1e-05	0.565767	0.193558	1e-05
PI_286607_PSP	Thailand	Landrace	4	0.490229	0.059287	0.13733	1e-05	0.313134	1e-05
PI_299023	Greece	Landrace	5	1e-05	1e-05	1e-05	1e-05	1e-05	0.99995
PI_299024	Greece	Landrace	5	1e-05	0.093212	0.040722	0.018084	0.162991	0.684981
PI_306590	Hungary	Landrace	5	0.043954	0.141608	0.085201	0.024063	1e-05	0.705164
PI_306591_PSP	Hungary	Landrace	5	1e-05	0.197968	0.107661	1e-05	0.115159	0.579192
PI_307666_PSP	Costa Rica	Landrace	5	1e-05	0.251959	0.093373	1e-05	0.114405	0.540243
PI_308796_PSP	India	Landrace	2	1e-05	0.100777	0.017609	1e-05	0.75816	0.123435
PI_311112	Guatemala	Landrace	2	0.046025	0.134968	0.096958	1e-05	0.498747	0.223291
PI_314794_PSP	Australia	Landrace	6	1e-05	1e-05	0.99995	1e-05	1e-05	1e-05
PI_314800	Australia	Landrace	2	1e-05	0.039318	1e-05	1e-05	0.843301	0.117351
PI_314803	Australia	Landrace	5	0.141305	0.090373	0.002326	1e-05	1e-05	0.765977
PI_316586	Australia	Landrace	2	1e-05	0.146006	0.145024	1e-05	0.657188	0.051762
PI_319374_PSP	Mexico	Landrace	6	1e-05	1e-05	0.99995	1e-05	1e-05	1e-05
PI_320972_PSP	Hungary	Landrace	6	1e-05	0.513731	0.01266	1e-05	0.469283	0.004307
PI_324695_PSP	Hungary	Landrace	2	0.253988	0.070289	0.029171	1e-05	0.646532	1e-05
PI_324697_PSP	Hungary	Landrace	5	1e-05	0.278631	0.052773	1e-05	0.23591	0.432666
PI_324699	Hungary	Landrace	5	1e-05	0.026342	0.065142	1e-05	1e-05	0.908486
PI_324702_PSP	Hungary	Landrace	5	1e-05	1e-05	1e-05	1e-05	1e-05	0.99995
PI_324703_PSP	Hungary	Landrace	5	1.2e-05	0.197711	0.094274	1e-05	0.117674	0.590319
PI_324706_PSP	Romania	Landrace	5	0.059695	0.237649	0.20886	0.017645	1e-05	0.476141
PI_331413_PSP	Ethiopia	Landrace	2	0.338662	1e-05	1e-05	0.007672	0.554679	0.098967
PI_331414_PSP	Ethiopia	Landrace	2	0.145783	0.102054	0.091761	1e-05	0.660383	1e-05
PI_340126	Turkey	Landrace	5	1e-05	1e-05	0.034608	0.149499	0.232128	0.583745
PI_340128_PSP	Turkey	Landrace	5	1e-05	1e-05	1e-05	1e-05	1e-05	0.99995
PI_340130_PSP	Turkey	Landrace	5	1e-05	0.138094	0.046659	0.065472	1e-05	0.749755
PI_343263	USA	Landrace	3	1e-05	1e-05	1e-05	0.99995	1e-05	1e-05
PI_343267	USA	Landrace	5	1e-05	0.043568	0.090486	0.195093	1e-05	0.670833
PI_343268	USA	Landrace	5	0.14958	0.068314	1e-05	0.067474	1e-05	0.714613
PI_343277	USA	Landrace	3	1e-05	1e-05	1e-05	0.99995	1e-05	1e-05
PI_343278	USA	Landrace	3	1e-05	1e-05	1e-05	0.99995	1e-05	1e-05
PI_343284	USA	Landrace	3	1e-05	1e-05	1e-05	0.99995	1e-05	1e-05
PI_343286	USA	Landrace	3	1e-05	1e-05	1e-05	0.99995	1e-05	1e-05
PI_343292_PSP	USA	Landrace	5	1e-05	1e-05	1e-05	1e-05	1e-05	0.99995
PI_343295	USA	Landrace	4	0.922589	0.037674	1e-05	1e-05	1e-05	0.039707
PI_343296	USA	Landrace	3	1e-05	1e-05	1e-05	0.99995	1e-05	1e-05
PI_343298	USA	Landrace	4	0.946441	1e-05	1e-05	0.053519	1e-05	1e-05
PI_343301	USA	Landrace	2	0.225756	0.016301	1e-05	1e-05	0.506642	0.251281
PI_343312	USA	Landrace	6	1e-05	0.004676	0.203684	1e-05	0.442312	0.349308
PI_343316	USA	Landrace	6	1e-05	0.459461	1e-05	1e-05	0.431271	0.109237
PI_343321_PSP	USA	Landrace	6	1e-05	0.454861	1e-05	1e-05	0.420212	0.124896
PI_343330	USA	Landrace	5	1e-05	0.21713	0.110243	1e-05	0.227779	0.444828
PI_343331_PSP	USA	Landrace	5	1e-05	0.254088	0.060048	1e-05	0.302161	0.383683
PI_343334	USA	Landrace	6	1e-05	0.603729	1e-05	1e-05	0.396231	1e-05
PI_343335	USA	Landrace	6	0.172435	0.031333	0.629701	0.023193	1e-05	0.143328
PI_343338	USA	Landrace	2	1e-05	1e-05	0.99995	1e-05	1e-05	1e-05
PI_343824_PSP	Uganda	Landrace	6	0.101672	0.017494	0.396302	1e-05	0.156022	0.328501
PI_343935	Ethiopia	Landrace	2	1e-05	0.076541	0.115521	1e-05	0.807908	1e-05
PI_343936	Ethiopia	Landrace	5	0.022329	0.1825	1e-05	0.087065	0.37027	0.337826
PI_343958_PSP	Turkey	Landrace	2	1e-05	0.092202	0.123396	1e-05	0.737202	0.047181
PI_343960	Turkey	Landrace	2	0.10999	0.044006	1e-05	1e-05	0.845975	1e-05
PI_343968	Turkey	Landrace	6	0.055358	0.136549	0.477562	1e-05	1e-05	0.330511
PI_343987_PSP	Turkey	Landrace	6	0.014753	0.252546	0.19864	1e-05	0.170391	0.36366
PI_344003_PSP	Turkey	Landrace	2	0.027996	1e-05	0.144782	1e-05	0.676962	0.15024
PI_347281_PSP	India	Landrace	4	0.99995	1e-05	1e-05	1e-05	1e-05	1e-05
PI_347282	India	Landrace	1	1e-05	0.678938	1e-05	1e-05	0.321022	1e-05
PI_347288	India	Landrace	6	1e-05	0.575412	1e-05	1e-05	0.353934	0.070624
PI_347290	India	Landrace	2	1e-05	1e-05	0.99995	1e-05	1e-05	1e-05
PI_347291	India	Landrace	2	1e-05	1e-05	0.99995	1e-05	1e-05	1e-05
PI_347295_PSP	India	Landrace	2	1e-05	1e-05	0.99995	1e-05	1e-05	1e-05
PI_347296	India	Landrace	2	1e-05	1e-05	0.99995	1e-05	1e-05	1e-05
PI_347301	India	Landrace	2	0.072671	1e-05	0.755856	1e-05	0.169015	0.002439
PI_347305	India	Landrace	2	1e-05	1e-05	0.99995	1e-05	1e-05	1e-05
PI_347312	India	Landrace	6	0.463072	1e-05	0.524904	1e-05	1e-05	0.011994
PI_347314	India	Landrace	4	0.99995	1e-05	1e-05	1e-05	1e-05	1e-05
PI_347328	India	Landrace	6	0.38959	0.11099	0.368912	1e-05	1e-05	0.130488
PI_347329_PSP	India	Landrace	2	1e-05	1e-05	0.99995	1e-05	1e-05	1e-05
PI_347332	India	Landrace	2	1e-05	1e-05	0.99995	1e-05	1e-05	1e-05
PI_347334	India	Landrace	6	0.058282	1e-05	0.609682	0.035096	0.16415	0.13278
PI_347337	India	Landrace	4	0.99995	1e-05	1e-05	1e-05	1e-05	1e-05
PI_347338	India	Landrace	6	0.41915	1e-05	0.527745	0.053075	1e-05	1e-05
PI_347342	India	Landrace	4	0.99995	1e-05	1e-05	1e-05	1e-05	1e-05
PI_347345	India	Landrace	6	1e-05	0.194969	0.335019	0.003673	0.209441	0.256888
PI_347347	India	Landrace	2	1e-05	1e-05	0.99995	1e-05	1e-05	1e-05
PI_347350	India	Landrace	2	1e-05	1e-05	0.99995	1e-05	1e-05	1e-05
PI_347352	India	Landrace	2	1e-05	1e-05	0.976336	0.023624	1e-05	1e-05
PI_347355	India	Landrace	2	1e-05	1e-05	0.99995	1e-05	1e-05	1e-05
PI_347356	India	Landrace	4	0.99995	1e-05	1e-05	1e-05	1e-05	1e-05
PI_347358	India	Landrace	4	0.99995	1e-05	1e-05	1e-05	1e-05	1e-05
PI_347373	India	Landrace	2	0.557085	1e-05	0.442875	1e-05	1e-05	1e-05
PI_347376	India	Landrace	6	0.387683	1e-05	0.612277	1e-05	1e-05	1e-05
PI_347378	India	Landrace	4	0.91696	1e-05	0.083	1e-05	1e-05	1e-05
PI_347387	India	Landrace	6	0.439123	1e-05	0.517133	1e-05	1e-05	0.043714
PI_347397	India	Landrace	2	1e-05	1e-05	0.99995	1e-05	1e-05	1e-05
PI_347398	India	Landrace	6	0.374808	1e-05	0.566478	0.058685	1e-05	1e-05
PI_347400	India	Landrace	6	0.448161	1e-05	0.52057	0.031239	1e-05	1e-05
PI_347457_PSP	India	Landrace	4	0.600319	1e-05	0.10791	1e-05	1e-05	0.291742
PI_347477_PSP	India	Landrace	4	0.607112	1e-05	0.134953	1e-05	1e-05	0.257905
PI_347496_PSP	India	Landrace	4	0.667221	0.054466	0.12678	1e-05	1e-05	0.151513
PI_356980_PSP	India	Landrace	4	0.572118	1e-05	0.141227	1e-05	0.158437	0.128199
PI_356984_PSP	India	Landrace	4	0.473119	1e-05	1e-05	0.526841	1e-05	1e-05
PI_356991_PSP	India	Landrace	4	0.539456	0.021094	0.134916	0.195382	1e-05	0.109142
PI_356992_PSP	India	Landrace	4	0.583878	0.032009	0.131072	0.152312	1e-05	0.100719
PI_358300_PSP	Ethiopia	Landrace	2	0.265935	1e-05	1e-05	1e-05	0.619067	0.114968
PI_358620_PSP	Ethiopia	Landrace	6	0.159859	0.048637	0.424847	1e-05	0.098436	0.268212
PI_358633_PSP	Ethiopia	Landrace	4	0.614801	1e-05	1e-05	0.057286	0.327883	1e-05
PI_358640_PSP	Ethiopia	Landrace	6	1e-05	1e-05	0.529121	1e-05	0.203747	0.267102
PI_371796_PSP	New Zealand	Landrace	6	1e-05	0.317514	0.171704	1e-05	0.377876	0.132886
PI_378157_PSP	Malaysia	Landrace	2	1e-05	1e-05	0.178301	1e-05	0.821659	1e-05
PI_393488_PSP	Czech Republic	Landrace	5	1e-05	1e-05	1e-05	1e-05	1e-05	0.99995
PI_393489_PSP	Czech Republic	Landrace	5	1e-05	1e-05	1e-05	1e-05	1e-05	0.99995
PI_393490_PSP	Czech Republic	Landrace	5	1e-05	0.085936	1e-05	1e-05	0.102666	0.811368
PI_404225_PSP	Former Soviet Union	Landrace	5	0.056243	0.030741	0.082134	1e-05	0.010405	0.820466
PI_409031_PSP	Germany	Landrace	5	0.015025	0.141985	0.08162	1e-05	0.360575	0.400786
PI_413678_PSP	Hungary	Landrace	6	1e-05	0.577163	0.326311	1e-05	0.096496	1e-05
PI_413688_PSP	Hungary	Landrace	6	1e-05	0.588006	0.312309	1e-05	0.099654	1e-05
PI_429843_PSP	Former Soviet Union	Landrace	5	1e-05	0.159297	0.107426	1e-05	0.046861	0.686396
PI_429845_PSP	Former Soviet Union	Landrace	5	0.00169	0.144847	0.287281	1e-05	0.05861	0.507563
PI_429849_PSP	Former Soviet Union	Landrace	5	1e-05	1e-05	1e-05	1e-05	1e-05	0.99995
PI_476409_PSP	Latvia	Landrace	5	0.003103	0.157787	0.207004	1e-05	0.06626	0.565836
PI_476413_PSP	Russian Federation	Landrace	6	1e-05	0.276095	0.306296	1e-05	0.307367	0.110223
PI_477371_PSP	Denmark	Landrace	5	0.054674	0.306532	0.092492	1e-05	1e-05	0.546282
PI_486131_PSP	Ecuador	Landrace	6	0.048332	0.032994	0.400234	1e-05	0.333027	0.185404
PI_494077_PSP	Chile	Landrace	6	1e-05	0.191113	0.214388	1e-05	0.434796	0.159682
PI_499982_PSP	China	Landrace	3	0.021037	0.161905	0.040237	0.515506	0.238965	0.02235
PI_505062_PSP	Greece	Landrace	5	0.008191	0.040726	1e-05	0.085506	0.207846	0.657721
PI_505080_PSP	Cyprus	Landrace	5	1e-05	1e-05	0.371808	1e-05	0.231362	0.3968
PI_505122_PSP	Albania	Landrace	5	1e-05	1e-05	1e-05	0.087562	1e-05	0.912398
PI_505127_PSP	Albania	Landrace	5	0.017347	0.054575	0.296802	1e-05	0.249	0.382266
PI_594358_PSP	Netherlands	Cultivar	1	0.092405	0.863473	0.044091	1e-05	1e-05	1e-05
PI_619079_PSP	USA	Landrace	6	0.010015	0.246944	0.184662	0.016311	0.30289	0.239177
PI_638516_PSP	Sweden	Cultivar	1	0.07643	0.531629	0.023019	1e-05	0.045597	0.323315
PI_639976_PSP	Bulgaria	Landrace	5	1e-05	0.088136	1e-05	1e-05	0.108924	0.802909
PI_639977_PSP	Bulgaria	Landrace	5	1e-05	0.127767	0.044179	0.101819	0.088711	0.637513
PI_639978_PSP	Bulgaria	Landrace	5	0.043427	0.176435	1e-05	1e-05	0.144229	0.635889
PI_639979_PSP	Bulgaria	Landrace	5	1e-05	0.108157	0.006661	1e-05	1e-05	0.885152
PI_639980_PSP	Bulgaria	Landrace	5	1e-05	0.151711	1e-05	1e-05	1e-05	0.848249
PI_639981_PSP	Bulgaria	Landrace	5	1e-05	0.147806	1e-05	1e-05	1e-05	0.852154
W6_12723_PSP	Bulgaria	Landrace	5	0.01899	0.173469	0.039877	1e-05	0.021871	0.745783
W6_12739_PSP	Bulgaria	Landrace	6	1e-05	0.331616	0.106736	0.014369	0.469094	0.078174
W6_17293_PSP	Pakistan	Landrace	3	1e-05	1e-05	1e-05	0.99995	1e-05	1e-05
W6_26157_PSP	Georgia	Landrace	2	1e-05	1e-05	0.225073	1e-05	0.703934	0.070963
W6_26160_PSP	Georgia	Landrace	2	1e-05	1e-05	0.060182	1e-05	0.939778	1e-05
W6_39762_PSP	USA	Cultivar	1	1e-05	0.99995	1e-05	1e-05	1e-05	1e-05
