# Supplementary material for: Association study of crude seed protein and fat concentration in a USDA pea diversity panel
Source: Plant Genome. 2024 Jul 31;18(1):e20485. doi: 10.1002/tpg2.20485 (PMC11726435; doi:10.1002/tpg2.20485)
Supplement: Supplementary file 15 — Supplemental Table 8. MTAs for protein and fat for all year and multiyear from FarmCPU and MLM models. The significance was based on the false discovery rate (FDR) < 0.05 implemented in GAPIT 3. [file TPG2-18-e20485-s009.xlsx]

## Sheet: Sheet1
Traits	Year	SNP ID	Chr	Position	Allele	P.value	Effect*	MAF	PVE(%)	Model
Protein	MY	S3LG5_327115929	3	327115929	C/T	1.73e-07	0.190008	0.135776	22.9333	FarmCPU
	2019	S3LG5_327115929	3	327115929	C/T	1.95e-07	0.188887	0.135776	22.1432	FarmCPU
	2020	S3LG5_327115929	3	327115929	C/T	1.89e-07	0.198616	0.137555	9.75324	FarmCPU
	2020	S5LG3_70160681	5	70160681	C/G	1.13e-08	0.252368	0.138646	0.911066	FarmCPU
	2020	S6LG2_432411788	6	432411788	G/C	2.12e-08	-0.238926	0.103712	0.302064	FarmCPU
	2021	S1LG6_39195208	1	39195208	C/A	4.96e-08	-0.174979	0.154428	1.90684	FarmCPU
	2021	S2LG1_86183272	2	86183272	C/T	3.89e-07	-0.282245	0.0842333	2.10005	FarmCPU
	2021	S3LG5_327115929	3	327115929	C/T	4.23e-07	0.140865	0.136069	4.95024	FarmCPU
	2021	S5LG3_299464213	5	299464213	G/A	4.34e-08	0.227447	0.116631	6.5679	FarmCPU
	2021	S6LG2_432411788	6	432411788	G/C	1e-11	-0.284302	0.106911	0.614705	FarmCPU
Fat	MY	S1LG6_350543492	1	350543492	A/G	1.19e-07	0.0842421	0.0877193	0	FarmCPU
	MY	S4LG4_10586992	4	10586992	C/G	5.28e-08	0.0440768	0.277412	0.641633	FarmCPU
	MY	S5LG3_104649116	5	104649116	T/G	1.53e-08	-0.0302255	0.357456	0.00409869	FarmCPU
	MY	S5LG3_174473792	5	174473792	T/A	5.75e-08	0.049939	0.0899123	3.69431	FarmCPU
	MY	S5LG3_228836884	5	228836884	G/A	3.32e-07	-0.0501568	0.0570175	0	FarmCPU
	MY	S7LG7_230618540	7	230618540	G/A	3.22e-08	-0.049805	0.0844298	0	FarmCPU
	2019	S1LG6_254058727	1	254058727	T/G	7.85e-09	0.0559404	0.141447	0	FarmCPU
	2019	S3LG5_23471742	3	23471742	A/T	4.02e-08	0.049673	0.0679825	0	FarmCPU
	2019	S4LG4_10586992	4	10586992	C/G	3.59e-11	0.0561117	0.277412	0.698189	FarmCPU
	2019	S4LG4_8916656	4	8916656	A/T	2.67e-08	0.0392687	0.114035	0	FarmCPU
	2019	S5LG3_228836858	5	228836858	C/G	1.06e-12	0.0754502	0.0570175	0	FarmCPU
	2019	S6LG2_382393338	6	382393338	C/A	2.23e-07	0.0392406	0.152412	0	FarmCPU
	2020	S1LG6_350543492	1	350543492	A/G	2.07e-10	0.120475	0.0811111	0	FarmCPU
	2020	S1LG6_254058727	1	254058727	T/G	8.18e-08	0.0552472	0.134444	0	FarmCPU
	2020	S2LG1_390717452	2	390717452	G/C	9.91e-08	0.0295716	0.393333	0	FarmCPU
	2020	S4LG4_43309783	4	43309783	A/G	2.92e-08	-0.0517845	0.0911111	0.0326406	FarmCPU
	2020	S4LG4_10586992	4	10586992	C/G	6.35e-08	0.0492778	0.277778	0.21535	FarmCPU
	2020	S4LG4_215840255	4	215840255	C/T	3.12e-07	0.0437383	0.327778	0	FarmCPU
	2020	S5LG3_228836884	5	228836884	G/A	2.9e-10	-0.0674545	0.0566667	0	FarmCPU
	2020	S5LG3_264821413	5	264821413	C/A	1.02e-07	-0.0538822	0.133333	0	FarmCPU
	2020	S7LG7_230618540	7	230618540	G/A	1.69e-12	-0.0752317	0.0788889	0	FarmCPU
	2021	S1LG6_342155629	1	342155629	G/A	9.45e-08	-0.0369827	0.221366	0	FarmCPU
	2021	S1LG6_30261874	1	30261874	G/C	3.72e-07	0.0508726	0.179515	0	FarmCPU
	2021	S3LG5_43735966	3	43735966	G/T	1.14e-08	0.0617725	0.143172	0.166332	FarmCPU
	2021	S6LG2_113204819	6	113204819	C/T	1.43e-07	-0.0450868	0.290749	0.347034	FarmCPU
	2021	S7LG7_230618540	7	230618540	G/A	1.67e-09	-0.0650674	0.0825991	0	FarmCPU
Effect* associated with the allele in reverse alphabetic order
