# Supplementary material for: Association study of crude seed protein and fat concentration in a USDA pea diversity panel
Source: Plant Genome. 2024 Jul 31;18(1):e20485. doi: 10.1002/tpg2.20485 (PMC11726435; doi:10.1002/tpg2.20485)
Supplement: Supplementary file 16 — Supplemental Table 9. Linkage distribution and chromosomal statistics information with r 2 0.8 across the entire pea genome. The R base function “summary” was used to describe the information of each chromosome through the default LD analysis output obtained by Tassel software. [file TPG2-18-e20485-s015.xlsx]

## Sheet: Sheet1
Chromosome 1			Chromosome 2			Chromosome 3			Chromosome 4			Chromosome 5			Chromosome 6			Chromosome 7
	Freq			Freq			Freq			Freq			Freq			Freq			Freq
Min.	1		Min.	1		Min.	1		Min.	1		Min.	1		Min.	1		Min.	1
1st Qu.	223		1st Qu.	110		1st Qu.	256		1st Qu.	1461		1st Qu.	153		1st Qu.	232		1st Qu.	253
Median	29638		Median	2362		Median	94411.5		Median	3000964		Median	5088.5		Median	16658.5		Median	62890.5
Mean	2.07691e+07		Mean	6.14504e+06		Mean	1.89786e+07		Mean	2.67427e+07		Mean	2.54e+07		Mean	1.34359e+07		Mean	1.38161e+07
3rd Qu.	2611590		3rd Qu.	583368		3rd Qu.	7.4664e+06		3rd Qu.	32356332		3rd Qu.	3118829		3rd Qu.	4.88157e+06		3rd Qu.	3819177
Max.	353166630		Max.	414314062		Max.	436677564		Max.	431051304		Max.	562176108		Max.	445070683		Max.	448725635
						All Chromosomes Together
R^2 >0.8							Freq
						Min.	1
						1st Qu.	247
						Median	51835
						Mean	1.88236e+07
						3rd Qu.	6240096
						Max.	562176108
