# Supplementary material for: Association study of crude seed protein and fat concentration in a USDA pea diversity panel
Source: Plant Genome. 2024 Jul 31;18(1):e20485. doi: 10.1002/tpg2.20485 (PMC11726435; doi:10.1002/tpg2.20485)
Supplement: Supplementary file 17 — Supplemental Table 10. Significant pathway results for protein and fat concentration for all year and multiyear. The pathway description, gene name, decreasing and increasing model were based on the threshold p‐value < 0.05 using PAST 2.0.0 ‐rc. [file TPG2-18-e20485-s012.xlsx]

## Sheet: Sheet1
Trait	Year	Pathway ID	Pathway description	P.value	Gene name	Model
Protien	MY	LIPAS-PWY	triacylglycerol degradation	0.00163848	Psat5g108360	Dec
	MY	NAGLIPASYN-PWY	lipid IVA biosynthesis	0.0057244	Psat6g046400	Dec
	MY	LEU-DEG2-PWY	L-leucine degradation I	0.00661045	Psat7g125400	Dec
	MY	PWY-5120**	geranylgeranyl diphosphate biosynthesis	0.00689749	Psat1g221200	Dec
	MY	PWY-7184	pyrimidine deoxyribonucleotides de novo biosynthesis I	0.0206084	Psat6g176960	Dec
	MY	PWY-7211	superpathway of pyrimidine deoxyribonucleotides de novo biosynthesis	0.023466	Psat6g176960	Dec
	MY	PWY-6754	S-methyl-5'-thioadenosine degradation I	0.0248325	Psat6g217400	Dec
	MY	PWY-7229	superpathway of adenosine nucleotides de novo biosynthesis I	0.0300011	Psat4g064840	Dec
	MY	THIOREDOX-PWY	thioredoxin pathway	0.0326901	Psat5g197960	Dec
	MY	PWY-5691	urate conversion to allantoin I	0.0406674	Psat4g207400	Dec
	MY	PWY-7219	adenosine ribonucleotides de novo biosynthesis	0.0418748	Psat2g022600	Dec
	MY	PWY-841	superpathway of purine nucleotides de novo biosynthesis I	0.0426569	Psat4g064840	Dec
	MY	PWY-6435	4-hydroxybenzoate biosynthesis III (plants)	0.0427394	Psat6g047680	Dec
	MY	PWY-1269	CMP-3-deoxy-D-manno-octulosonate biosynthesis	0.044528	Psat5g229040	Dec
	MY	PWY-1001	cellulose biosynthesis	0.0455398	Psat5g209240	Dec
	MY	GLUGLNSYN-PWY	L-glutamate biosynthesis IV	0.0489993	Psat6g037200	Dec
	2019	PWY-5120****	geranylgeranyl diphosphate biosynthesis	0.00919816	Psat7g182120	Dec
	2019	PWY-7511**	protein ubiquitination	0.0110834	Psat7g085720	Dec
	2019	PWY-7409	phospholipid remodeling (phosphatidylethanolamine, yeast)	0.0251469	Psat1g022200	Dec
	2019	PWY-7219	adenosine ribonucleotides de novo biosynthesis	0.02525	Psat6g124800	Dec
	2019	PWY-5122	geranyl diphosphate biosynthesis	0.0263767	Psat7g182120	Dec
	2019	GLUTAMINDEG-PWY	L-glutamine degradation I	0.0297651	Psat6g037200	Dec
	2019	PWY-6483	ceramide degradation	0.0332929	Psat6g141360	Dec
	2019	SERSYN-PWY	L-serine biosynthesis I	0.0363904	Psat6g219520	Dec
	2019	PWY-7211	superpathway of pyrimidine deoxyribonucleotides de novo biosynthesis	0.0372219	Psat6g149960	Dec
	2019	PWY-5921	glutaminyl-tRNA<sup>gln</sup> biosynthesis via transamidation	0.037371	Psat6g037200	Dec
	2019	PWY-5874	heme degradation I	0.0405188	Psat1g024720	Dec
	2019	CYSTSYN-PWY	L-cysteine biosynthesis I	0.0477316	Psat7g119800	Dec
	2020	PWY-5921	glutaminyl-tRNA<sup>gln</sup> biosynthesis via transamidation	0.00426917	Psat5g177120	Dec
	2020	GLUTAMINDEG-PWY	L-glutamine degradation I	0.00936016	Psat5g177120	Dec
	2020	PWY-3801	sucrose degradation II (sucrose synthase)	0.0109181	Psat1g077120	Dec
	2020	PWY-5120**	geranylgeranyl diphosphate biosynthesis	0.0115874	Psat1g221200	Dec
	2020	LEU-DEG2-PWY	L-leucine degradation I	0.015728	Psat7g125400	Dec
	2020	PWY-6483	ceramide degradation	0.0179572	Psat5g072480	Dec
	2020	ASPARTATESYN-PWY	L-aspartate biosynthesis	0.0276949	Psat5g022560	Dec
	2020	ASPARAGINE-BIOSYNTHESIS	L-asparagine biosynthesis I	0.0288709	Psat5g090040	Dec
	2020	SERSYN-PWY	L-serine biosynthesis I	0.0297022	Psat6g219520	Dec
	2020	PWY-2501	fatty acid &alpha;-oxidation I	0.0302743	Psat5g286520	Dec
	2020	ASPARAGINESYN-PWY	L-asparagine biosynthesis II	0.0306073	Psat5g090040	Dec
	2020	ASPARTATE-DEG1-PWY	L-aspartate degradation I	0.0310328	Psat5g022560	Dec
	2020	PWY0-1325	superpathway of L-asparagine biosynthesis	0.0355985	Psat5g090040	Dec
	2020	PWY-5084	2-oxoglutarate decarboxylation to succinyl-CoA	0.0361203	Psat3g184040	Dec
	2020	CYSTSYN-PWY	L-cysteine biosynthesis I	0.0374131	Psat7g119480	Dec
	2020	PWY-7343	UDP-&alpha;-D-glucose biosynthesis I	0.0384079	Psat7g010400	Dec
	2020	PWY-5691	urate conversion to allantoin I	0.0407498	Psat4g207400	Dec
	2021	PWY-1001	cellulose biosynthesis	0.0185619	Psat6g134680	Dec
	2021	PWY-841	superpathway of purine nucleotides de novo biosynthesis I	0.0248911	Psat4g064840	Dec
	2021	PWY-5120**	geranylgeranyl diphosphate biosynthesis	0.02682	Psat1g221200	Dec
	2021	LIPAS-PWY	triacylglycerol degradation	0.0271157	Psat1g199120	Dec
	2021	PWY-7228	superpathway of guanosine nucleotides de novo biosynthesis I	0.0289367	Psat4g064840	Dec
	2021	PWY-6754	S-methyl-5'-thioadenosine degradation I	0.0308144	Psat6g217400	Dec
	2021	PWY-7511**	protein ubiquitination	0.0315595	Psat7g085720	Dec
	2021	PWY-7409	phospholipid remodeling (phosphatidylethanolamine, yeast)	0.0349834	Psat1g049280	Dec
	2021	PWY-1269	CMP-3-deoxy-D-manno-octulosonate biosynthesis	0.0360183	Psat5g229040	Dec
	2021	PWY-5084	2-oxoglutarate decarboxylation to succinyl-CoA	0.0399106	Psat3g184040	Dec
	2021	ILEUSYN-PWY	L-isoleucine biosynthesis I (from threonine)	0.0472542	Psat7g063320	Dec
	2021	OXIDATIVEPENT-PWY	pentose phosphate pathway (oxidative branch) I	0.048933	Psat6g038760	Dec
	MY	PWY-6361	1D-myo-inositol hexakisphosphate biosynthesis I (from Ins(1,4,5)P3)	0.0140506	Psat6g009400	Inc
	MY	PWY-6317	D-galactose degradation I (Leloir pathway)	0.0149343	Psat7g020320	Inc
	MY	PWY66-422	D-galactose degradation V (Leloir pathway)	0.0159657	Psat7g020320	Inc
	MY	PWY-3801	sucrose degradation II (sucrose synthase)	0.023997	Psat5g130440	Inc
	MY	PWY-4261	glycerol degradation I	0.0242562	Psat7g257640	Inc
	MY	PWY-3941	&beta;-alanine biosynthesis II	0.0249307	Psat6g026880	Inc
	MY	DETOX1-PWY	superoxide radicals degradation	0.0262997	Psat6g049640	Inc
	MY	PWY0-1021	L-alanine biosynthesis III	0.0280836	Psat5g100640	Inc
	MY	PWY-7250	[2Fe-2S] iron-sulfur cluster biosynthesis	0.0308473	Psat5g100640	Inc
	MY	DETOX1-PWY-1	reactive oxygen species degradation	0.031319	Psat7g177440	Inc
	MY	PWY66-423	fructose 2,6-bisphosphate biosynthesis	0.0346034	Psat5g157680	Inc
	MY	PWY-7574	propanoyl-CoA degradation II	0.0360453	Psat6g026880	Inc
	MY	GLYCLEAV-PWY	glycine cleavage	0.0377898	Psat4g005920	Inc
	MY	SALVADEHYPOX-PWY**	adenosine nucleotides degradation II	0.0462353	Psat6g171600	Inc
	MY	PWY-4221	superpathway of coenzyme A biosynthesis II (plants)	0.0471316	Psat6g026880	Inc
	MY	ASPARAGINE-DEG1-PWY	L-asparagine degradation I	0.0498858	Psat5g153240	Inc
	2019	PWY0-1021	L-alanine biosynthesis III	0.0158573	Psat5g100640	Inc
	2019	PWY-7250	[2Fe-2S] iron-sulfur cluster biosynthesis	0.01615	Psat5g100640	Inc
	2019	PWY-6361	1D-myo-inositol hexakisphosphate biosynthesis I (from Ins(1,4,5)P3)	0.0200596	Psat6g009400	Inc
	2019	SALVADEHYPOX-PWY**	adenosine nucleotides degradation II	0.0217143	Psat6g171600	Inc
	2019	PWY0-501	lipoate biosynthesis and incorporation I	0.0232542	Psat6g214760	Inc
	2019	PWY66-423	fructose 2,6-bisphosphate biosynthesis	0.0269808	Psat5g157680	Inc
	2019	DTDPRHAMSYN-PWY	dTDP-L-rhamnose biosynthesis	0.0270831	Psat1g006880	Inc
	2019	PWY0-1507	biotin biosynthesis from 8-amino-7-oxononanoate I	0.0311818	Psat4g011120	Inc
	2019	PLPSAL-PWY	pyridoxal 5'-phosphate salvage I	0.0318999	Psat5g045400	Inc
	2019	PWY-5695	inosine 5'-phosphate degradation	0.0385204	Psat6g171600	Inc
	2019	PWY-621	sucrose degradation III (sucrose invertase)	0.0480858	Psat7g051280	Inc
	2020	PWY-4661	1D-myo-inositol hexakisphosphate biosynthesis III (Spirodela polyrrhiza)	0.00376054	Psat7g052840	Inc
	2020	PWY-6348	phosphate acquisition	0.00762335	Psat1g076120	Inc
	2020	PWY-5690	TCA cycle II (plants and fungi)	0.0102374	Psat4g051000	Inc
	2020	PWY-5147	oleate biosynthesis I (plants)	0.0155871	Psat4g011560	Inc
	2020	NONMEVIPP-PWY	methylerythritol phosphate pathway I	0.0166716	Psat1g186560	Inc
	2020	PWY-7560	methylerythritol phosphate pathway II	0.0198245	Psat1g186560	Inc
	2020	PWY-6361	1D-myo-inositol hexakisphosphate biosynthesis I (from Ins(1,4,5)P3)	0.0240463	Psat6g009400	Inc
	2020	SALVADEHYPOX-PWY**	adenosine nucleotides degradation II	0.0275868	Psat6g171600	Inc
	2020	PWY0-662	PRPP biosynthesis	0.0307981	Psat4g078360	Inc
	2020	PWY-2301	myo-inositol biosynthesis	0.0335308	Psat7g052840	Inc
	2020	PWY-3941	&beta;-alanine biosynthesis II	0.0336701	Psat6g026880	Inc
	2020	PWY-7185	UTP and CTP dephosphorylation I	0.0354944	Psat6g171600	Inc
	2020	PWY66-423	fructose 2,6-bisphosphate biosynthesis	0.0386268	Psat5g157680	Inc
	2020	PWY-4081	glutathione-peroxide redox reactions	0.0432913	Psat1g098440	Inc
	2020	PWY-7920	complex N-linked glycan biosynthesis (plants)	0.0448999	Psat5g000480	Inc
	2020	PWY-5143	long-chain fatty acid activation	0.0477782	Psat4g011560	Inc
	2020	PWY-7033	alkane biosynthesis II	0.0492356	Psat4g011560	Inc
	2021	SALVADEHYPOX-PWY**	adenosine nucleotides degradation II	0.00157659	Psat6g171600	Inc
	2021	PWY-7185	UTP and CTP dephosphorylation I	0.00192381	Psat6g171600	Inc
	2021	PWY-5695	inosine 5'-phosphate degradation	0.00900364	Psat6g171600	Inc
	2021	PWY-6596	adenosine nucleotides degradation I	0.0209251	Psat6g171600	Inc
	2021	PWY-5147	oleate biosynthesis I (plants)	0.0223007	Psat6g041040	Inc
	2021	URSIN-PWY	ureide biosynthesis	0.0237229	Psat6g171600	Inc
	2021	UDPNACETYLGALSYN-PWY	UDP-N-acetyl-D-glucosamine biosynthesis II	0.023852	Psat2g186960	Inc
	2021	PWY-5690	TCA cycle II (plants and fungi)	0.0240646	Psat6g062440	Inc
	2021	PWY-621	sucrose degradation III (sucrose invertase)	0.0299599	Psat7g177880	Inc
	2021	PWY-6803	phosphatidylcholine acyl editing	0.043179	Psat6g041040	Inc
	2021	PWY-3941	&beta;-alanine biosynthesis II	0.0433656	Psat6g026880	Inc
	2021	PWY-7919	protein N-glycosylation processing phase (plants and animals)	0.0440272	Psat6g114880	Inc
	2021	ASPARAGINE-DEG1-PWY	L-asparagine degradation I	0.0479539	Psat7g193440	Inc
Fat	MY	PWY-5918	superpathay of heme b biosynthesis from glutamate	0.000346843	Psat6g156560	Dec
	MY	PWY-7229	superpathway of adenosine nucleotides de novo biosynthesis I	0.0011039	Psat2g185280	Dec
	MY	PWY66-21	ethanol degradation II	0.00138407	Psat5g112840	Dec
	MY	HEME-BIOSYNTHESIS-II	heme b biosynthesis I (aerobic)	0.0025423	Psat3g180200	Dec
	MY	PWY-841	superpathway of purine nucleotides de novo biosynthesis I	0.00287958	Psat2g068800	Dec
	MY	PWY-7200	superpathway of pyrimidine deoxyribonucleoside salvage	0.0092427	Psat2g185280	Dec
	MY	PWY-7219	adenosine ribonucleotides de novo biosynthesis	0.00936907	Psat4g218800	Dec
	MY	PWY-5971	palmitate biosynthesis II (bacteria and plants)	0.00993409	Psat4g011560	Dec
	MY	SALVADEHYPOX-PWY**	adenosine nucleotides degradation II	0.0104175	Psat2g033440	Dec
	MY	PWY-5989	stearate biosynthesis II (bacteria and plants)	0.0108159	Psat4g011560	Dec
	MY	PWY-2501	fatty acid &alpha;-oxidation I	0.0114158	Psat1g040320	Dec
	MY	PWY-5156	superpathway of fatty acid biosynthesis II (plant)	0.0131462	Psat4g011560	Dec
	MY	PWY-6803	phosphatidylcholine acyl editing	0.0143303	Psat4g011560	Dec
	MY	PWY-7511**	protein ubiquitination	0.0178775	Psat5g284440	Dec
	MY	PWY-7033	alkane biosynthesis II	0.0190484	Psat4g011560	Dec
	MY	PWY-7227	adenosine deoxyribonucleotides de novo biosynthesis	0.0202638	Psat2g185280	Dec
	MY	PWY-7226	guanosine deoxyribonucleotides de novo biosynthesis I	0.0224471	Psat2g185280	Dec
	MY	PWY-6333	acetaldehyde biosynthesis I	0.0231791	Psat5g112840	Dec
	MY	PWY-5143	long-chain fatty acid activation	0.0232075	Psat4g011560	Dec
	MY	URSIN-PWY	ureide biosynthesis	0.0244044	Psat2g033440	Dec
	MY	VALDEG-PWY	L-valine degradation I	0.0244726	Psat7g102040	Dec
	MY	PWY-5695	inosine 5'-phosphate degradation	0.029229	Psat2g033440	Dec
	MY	LEU-DEG2-PWY	L-leucine degradation I	0.0301754	Psat5g191520	Dec
	MY	PWY-7228	superpathway of guanosine nucleotides de novo biosynthesis I	0.0333914	Psat2g185280	Dec
	MY	PWY-5751	phenylethanol biosynthesis	0.0335881	Psat5g112840	Dec
	MY	PWY0-1264	biotin-carboxyl carrier protein assembly	0.0345728	Psat5g137080	Dec
	MY	TRIGLSYN-PWY	diacylglycerol and triacylglycerol biosynthesis	0.035619	Psat2g015960	Dec
	MY	PWY-6596	adenosine nucleotides degradation I	0.0366193	Psat7g244640	Dec
	MY	PWY-7176	UTP and CTP de novo biosynthesis	0.0387481	Psat2g185280	Dec
	MY	PWY-5147	oleate biosynthesis I (plants)	0.0394028	Psat4g011560	Dec
	MY	PWY-5173	superpathway of acetyl-CoA biosynthesis	0.042404	Psat7g082880	Dec
	MY	PYRIDNUCSYN-PWY	NAD de novo biosynthesis I (from aspartate)	0.0488855	Psat5g209640	Dec
	2019	PWY-1001	cellulose biosynthesis	0.00288756	Psat4g098920	Dec
	2019	PWY-4081	glutathione-peroxide redox reactions	0.00392979	Psat6g043240	Dec
	2019	PWY-5918	superpathay of heme b biosynthesis from glutamate	0.00445788	Psat6g156560	Dec
	2019	PWY66-21	ethanol degradation II	0.00445918	Psat1g040320	Dec
	2019	DETOX1-PWY-1	reactive oxygen species degradation	0.00703655	Psat6g043240	Dec
	2019	HEME-BIOSYNTHESIS-II	heme b biosynthesis I (aerobic)	0.00776202	Psat5g131600	Dec
	2019	PWY-6333	acetaldehyde biosynthesis I	0.0129349	Psat7g198160	Dec
	2019	PWY0-1264	biotin-carboxyl carrier protein assembly	0.0151205	Psat5g137080	Dec
	2019	PWY-6361	1D-myo-inositol hexakisphosphate biosynthesis I (from Ins(1,4,5)P3)	0.0214763	Psat5g016160	Dec
	2019	PWY-841	superpathway of purine nucleotides de novo biosynthesis I	0.0222846	Psat7g023040	Dec
	2019	PYRIDNUCSYN-PWY	NAD de novo biosynthesis I (from aspartate)	0.025629	Psat7g023400	Dec
	2019	PWY-7511**	protein ubiquitination	0.0331336	Psat4g033440	Dec
	2019	PWY-7229	superpathway of adenosine nucleotides de novo biosynthesis I	0.0361903	Psat4g064840	Dec
	2019	URSIN-PWY	ureide biosynthesis	0.0370399	Psat6g207840	Dec
	2019	SALVADEHYPOX-PWY**	adenosine nucleotides degradation II	0.0373376	Psat6g207840	Dec
	2019	PWY-5874	heme degradation I	0.0385755	Psat6g178080	Dec
	2019	PWY-5751	phenylethanol biosynthesis	0.0387091	Psat7g198160	Dec
	2019	PWY-5695	inosine 5'-phosphate degradation	0.0399206	Psat6g207840	Dec
	2019	PWY-4661	1D-myo-inositol hexakisphosphate biosynthesis III (Spirodela polyrrhiza)	0.0400293	Psat5g016160	Dec
	2019	PWY-5097	L-lysine biosynthesis VI	0.0432957	Psat7g075960	Dec
	2019	PWY-7211	superpathway of pyrimidine deoxyribonucleotides de novo biosynthesis	0.0446479	Psat6g178880	Dec
	2019	PWY-7184	pyrimidine deoxyribonucleotides de novo biosynthesis I	0.0461556	Psat6g178880	Dec
	2019	LEU-DEG2-PWY	L-leucine degradation I	0.0466437	Psat5g191520	Dec
	2019	PWY-6596	adenosine nucleotides degradation I	0.0497603	Psat6g207840	Dec
	2020	PWY-882	L-ascorbate biosynthesis I (L-galactose pathway)	0.00440216	Psat6g226160	Dec
	2020	PWY-6803	phosphatidylcholine acyl editing	0.00842043	Psat2g064680	Dec
	2020	MANNCAT-PWY	D-mannose degradation	0.0119058	Psat6g226160	Dec
	2020	GLYCLEAV-PWY	glycine cleavage	0.0133548	Psat4g023520	Dec
	2020	LEU-DEG2-PWY	L-leucine degradation I	0.0156079	Psat7g125400	Dec
	2020	PWY-5669	phosphatidylserine and phosphatidylethanolamine biosynthesis I	0.0190784	Psat2g176840	Dec
	2020	PWY0-1264	biotin-carboxyl carrier protein assembly	0.0217108	Psat7g125400	Dec
	2020	PLPSAL-PWY	pyridoxal 5'-phosphate salvage I	0.023575	Psat5g045400	Dec
	2020	PWY-6773	1,3-&beta;-D-glucan biosynthesis	0.0237035	Psat6g240520	Dec
	2020	PWY-5041	S-adenosyl-L-methionine cycle II	0.0261779	Psat3g086760	Dec
	2020	PWY-7033	alkane biosynthesis II	0.0348071	Psat2g064680	Dec
	2020	PWY-5143	long-chain fatty acid activation	0.0377567	Psat2g064680	Dec
	2020	PWY-7193	pyrimidine ribonucleosides salvage I	0.0420668	Psat7g264200	Dec
	2020	PWY-7511**	protein ubiquitination	0.0448153	Psat7g085720	Dec
	2021	PWY-841	superpathway of purine nucleotides de novo biosynthesis I	0.00106372	Psat5g078160	Dec
	2021	PWY-5918	superpathay of heme b biosynthesis from glutamate	0.00204502	Psat6g156560	Dec
	2021	PWY-7219	adenosine ribonucleotides de novo biosynthesis	0.0034016	Psat2g022600	Dec
	2021	HEME-BIOSYNTHESIS-II	heme b biosynthesis I (aerobic)	0.00816972	Psat3g180200	Dec
	2021	PWY66-21	ethanol degradation II	0.0108922	Psat7g198440	Dec
	2021	MANNCAT-PWY	D-mannose degradation	0.0174903	Psat3g205480	Dec
	2021	URSIN-PWY	ureide biosynthesis	0.018058	Psat4g207400	Dec
	2021	PWY-7511**	protein ubiquitination	0.0192354	Psat6g032960	Dec
	2021	NONMEVIPP-PWY	methylerythritol phosphate pathway I	0.021073	Psat1g186560	Dec
	2021	PWY-7560	methylerythritol phosphate pathway II	0.025095	Psat1g186560	Dec
	2021	PWY-4661	1D-myo-inositol hexakisphosphate biosynthesis III (Spirodela polyrrhiza)	0.0257145	Psat5g016160	Dec
	2021	PWY-5751	phenylethanol biosynthesis	0.0262441	Psat7g198440	Dec
	2021	PLPSAL-PWY	pyridoxal 5'-phosphate salvage I	0.0275521	Psat5g045400	Dec
	2021	PWY-4841	UDP-&alpha;-D-glucuronate biosynthesis (from myo-inositol)	0.0296408	Psat4g196000	Dec
	2021	PWY-882	L-ascorbate biosynthesis I (L-galactose pathway)	0.0316863	Psat3g205480	Dec
	2021	PWY-7229	superpathway of adenosine nucleotides de novo biosynthesis I	0.0343982	Psat5g078160	Dec
	2021	PWY-6333	acetaldehyde biosynthesis I	0.0388406	Psat7g198440	Dec
	2021	PWY0-1507	biotin biosynthesis from 8-amino-7-oxononanoate I	0.0439523	Psat7g172600	Dec
	2021	PWY-3841	folate transformations II	0.0496749	Psat3g022680	Dec
	MY	PWY-1042	glycolysis IV (plant cytosol)	0.00701449	Psat5g295240	Inc
	MY	PWY-7214	baicalein degradation (hydrogen peroxide detoxification)	0.00889154	Psat5g066280	Inc
	MY	PWY-5723**	Rubisco shunt	0.00951936	Psat6g212720	Inc
	MY	PWY-7445	luteolin triglucuronide degradation	0.0112024	Psat5g066280	Inc
	MY	PWY-5350	thiosulfate disproportionation IV (rhodanese)	0.0179075	Psat1g013760	Inc
	MY	ALANINE-DEG3-PWY	L-alanine degradation III	0.0242753	Psat1g170560	Inc
	MY	PWY-6932	selenate reduction	0.0270441	Psat6g202040	Inc
	MY	ALANINE-SYN2-PWY	L-alanine biosynthesis II	0.0279703	Psat1g170560	Inc
	MY	PWY0-501	lipoate biosynthesis and incorporation I	0.0295438	Psat6g214760	Inc
	MY	PWY-6164	3-dehydroquinate biosynthesis I	0.0453904	Psat2g153160	Inc
	MY	PWY-6890	4-amino-2-methyl-5-diphosphomethylpyrimidine biosynthesis	0.0471154	Psat1g222160	Inc
	MY	PWY-5704	urea degradation II	0.0477206	Psat5g098160	Inc
	MY	PWY-6908	thiamine diphosphate biosynthesis IV (eukaryotes)	0.0485941	Psat6g060000	Inc
	2019	PWY-1042	glycolysis IV (plant cytosol)	0.00017712	Psat4g116320	Inc
	2019	OXIDATIVEPENT-PWY	pentose phosphate pathway (oxidative branch) I	0.0095727	Psat6g038760	Inc
	2019	PWY-5464	superpathway of cytosolic glycolysis (plants), pyruvate dehydrogenase and TCA cycle	0.0101913	Psat4g116320	Inc
	2019	PWY-5340	sulfate activation for sulfonation	0.0105359	Psat6g202040	Inc
	2019	PENTOSE-P-PWY	pentose phosphate pathway	0.0107706	Psat6g038760	Inc
	2019	PWY-622	starch biosynthesis	0.0170752	Psat1g077120	Inc
	2019	PWY-6932	selenate reduction	0.0176409	Psat6g202040	Inc
	2019	PWY-5669	phosphatidylserine and phosphatidylethanolamine biosynthesis I	0.0187106	Psat2g176840	Inc
	2019	PWY-5723**	Rubisco shunt	0.0193457	Psat6g212720	Inc
	2019	ALANINE-DEG3-PWY	L-alanine degradation III	0.0270751	Psat4g165160	Inc
	2019	PWY-7417	phospholipid remodeling (phosphatidate, yeast)	0.0277833	Psat1g049280	Inc
	2019	PWY-5350	thiosulfate disproportionation IV (rhodanese)	0.0307576	Psat1g013760	Inc
	2019	PANTO-PWY	phosphopantothenate biosynthesis I	0.0349212	Psat3g144240	Inc
	2019	ALANINE-SYN2-PWY	L-alanine biosynthesis II	0.0352166	Psat4g165160	Inc
	2019	PWY-7409	phospholipid remodeling (phosphatidylethanolamine, yeast)	0.0415497	Psat1g049280	Inc
	2020	LIPAS-PWY	triacylglycerol degradation	0.000278316	Psat1g199160	Inc
	2020	PWY-4221	superpathway of coenzyme A biosynthesis II (plants)	0.00556424	Psat3g144240	Inc
	2020	PWY0-501	lipoate biosynthesis and incorporation I	0.0197263	Psat6g214760	Inc
	2020	PWY-3801	sucrose degradation II (sucrose synthase)	0.0215657	Psat1g077120	Inc
	2020	PWY-7214	baicalein degradation (hydrogen peroxide detoxification)	0.0285487	Psat2g027480	Inc
	2020	PWY-7445	luteolin triglucuronide degradation	0.0299705	Psat2g027480	Inc
	2020	PANTO-PWY	phosphopantothenate biosynthesis I	0.037546	Psat3g144240	Inc
	2020	PWY-7799	Arg/N-end rule pathway (eukaryotic)	0.0398203	Psat5g126400	Inc
	2020	PWY-5723**	Rubisco shunt	0.0441704	Psat6g212720	Inc
	2021	PWY-3561	choline biosynthesis III	0.00210593	Psat7g255400	Inc
	2021	PWY-1042	glycolysis IV (plant cytosol)	0.00626583	Psat2g005240	Inc
	2021	PWY-5723**	Rubisco shunt	0.0123473	Psat2g005240	Inc
	2021	PWY-7211	superpathway of pyrimidine deoxyribonucleotides de novo biosynthesis	0.0155127	Psat1g200160	Inc
	2021	PWY-7184	pyrimidine deoxyribonucleotides de novo biosynthesis I	0.017749	Psat1g200160	Inc
	2021	PWY-7344	UDP-&alpha;-D-galactose biosynthesis	0.0201478	Psat7g025200	Inc
	2021	PWY-6908	thiamine diphosphate biosynthesis IV (eukaryotes)	0.0247406	Psat6g060000	Inc
	2021	PWY-7919	protein N-glycosylation processing phase (plants and animals)	0.0276968	Psat4g056000	Inc
	2021	PWY-6527	stachyose degradation	0.0300283	Psat7g025200	Inc
	2021	TYRSYN	L-tyrosine biosynthesis I	0.0368951	Psat6g026840	Inc
	2021	PWY-622	starch biosynthesis	0.0397932	Psat1g147640	Inc
	2021	PWY-6164	3-dehydroquinate biosynthesis I	0.0407262	Psat2g153160	Inc
	2021	P401-PWY	cyanide degradation	0.0449449	Psat3g107640	Inc
	2021	PWY-7039	phosphatidate metabolism, as a signaling molecule	0.0450634	Psat7g255400	Inc
	2021	CYSTSYN-PWY	L-cysteine biosynthesis I	0.0465878	Psat3g107640	Inc
	2021	PWY-1269	CMP-3-deoxy-D-manno-octulosonate biosynthesis	0.0473802	Psat5g229040	Inc
	2021	ASPSYNII-PWY	cyanide detoxification I	0.0489627	Psat3g107640	Inc
	2021	PWY-3385	choline biosynthesis I	0.049786	Psat7g002960	Inc
** Pathways found in all years and the Multi-year analysis of seed protein and fat concentration
