# Supplementary material for: Association study of crude seed protein and fat concentration in a USDA pea diversity panel
Source: Plant Genome. 2024 Jul 31;18(1):e20485. doi: 10.1002/tpg2.20485 (PMC11726435; doi:10.1002/tpg2.20485)
Supplement: Supplementary file 18 — Supplemental Table 11. MTAs suggested for conversion into user‐friendly KASP assays and their score range for each accession based on beneficial alleles. MTAs were selected based on the largest positive and negative effects with p‐value < 0.05 in all models. The major, minor, favorable, and unfavorable alleles are indicated. The range from −20 to 15 (max 47) according to the sum of favorable and unfavorable alleles for protein concentration. [file TPG2-18-e20485-s001.xlsx]

## Sheet: Sheet1
Markers	P.value	Effect	Major Allele	Minor Allele	First_Alpha_Allele	Second_Alpha_Allele	Chr	Position	W6_39762_PSP	W6_26157_PSP	W6_12739_PSP	W6_12723_PSP	PI_639980_PSP	PI_639979_PSP	PI_639978_PSP	PI_639976_PSP	PI_619079_PSP	PI_594358_PSP	PI_505127_PSP	PI_505122_PSP	PI_494077_PSP	PI_476413_PSP	PI_413688_PSP	PI_413678_PSP	PI_409031_PSP	PI_404225_PSP	PI_393490_PSP	PI_378157_PSP	PI_371796_PSP	PI_358640_PSP	PI_358620_PSP	PI_356992_PSP	PI_356991_PSP	PI_347496_PSP	PI_347457_PSP	PI_347400	PI_347387	PI_393488_PSP	PI_347378	PI_347376	PI_347373	PI_347358	PI_347355	PI_347347	PI_347337	PI_347334	PI_347329_PSP	PI_347314	PI_347312
S1LG6_27910651	2.52281e-06	-0.301397	C	T	C	T	1	27910651	C	C	C	C	C	C	C	C	C	C	C	C	C	C	C	C	C	C	C	C	C	C	C	C	C	C	C	C	C	C	C	C	C	C	T	T	C	C	T	C	C
S1LG6_34341647	1.27013e-11	-0.324923	C	A	A	C	1	34341647	C	N	C	C	C	C	C	C	C	C	C	C	N	C	C	C	N	C	C	C	C	A	A	C	C	C	C	C	C	C	C	C	C	C	C	C	C	C	C	C	C
S1LG6_39195208	4.96338e-08	-0.174979	C	A	A	C	1	39195208	C	C	C	C	C	C	C	C	C	C	C	C	N	C	C	C	C	A	C	C	C	A	A	C	C	C	C	C	C	C	C	C	C	C	C	C	C	C	C	C	C
S1LG6_240560605	2.50296e-06	-0.196369	G	C	C	G	1	240560605	G	S	G	S	G	S	S	G	S	S	S	G	G	S	S	G	G	G	S	G	S	S	S	S	S	S	S	S	G	C	G	S	N	G	G	N	G	G	G	S	G
S1LG6_303967134	4.96357e-05	0.148347	C	G	C	G	1	303967134	C	S	S	C	S	G	G	S	C	S	S	S	N	S	S	S	S	S	C	S	S	S	S	C	N	S	N	S	N	C	G	N	S	S	S	G	S	G	S	G	N
S1LG6_317800223	4.69667e-06	0.164559	T	A	A	T	1	317800223	T	T	T	T	T	T	T	T	T	T	T	A	T	T	T	T	T	T	N	T	T	T	T	T	T	T	T	T	N	N	N	N	T	N	T	T	T	T	T	W	T
S1LG6_324918847	1.93315e-06	-0.14198	T	G	G	T	1	324918847	G	T	K	T	G	T	T	G	T	G	N	T	T	T	T	T	T	T	T	T	T	T	T	G	G	T	N	T	T	T	T	T	T	T	T	T	T	T	T	T	T
S1LG6_327176636	9.74706e-05	-0.230187	C	T	C	T	1	327176636	C	N	C	N	N	N	N	N	C	C	N	N	C	C	C	C	C	N	T	T	C	N	N	N	N	N	N	N	T	N	N	N	N	N	N	N	N	C	T	N	N
S1LG6_337929464	4.97e-05	-0.287867	T	G	G	T	1	337929464	T	T	T	T	T	T	T	T	T	N	G	T	T	T	T	N	T	T	T	T	T	T	T	N	G	T	G	T	T	T	T	T	T	T	T	N	T	T	T	T	T
S1LG6_350182012	6.72579e-07	-0.228728	A	T	A	T	1	350182012	A	N	A	A	A	A	A	A	A	A	A	A	N	A	A	A	N	A	A	A	A	A	A	N	A	N	A	A	N	A	A	A	A	N	A	N	N	A	A	N	N
S1LG6_365641980	9.79571e-05	-0.236632	C	G	C	G	1	365641980	C	S	C	C	S	S	S	C	C	C	S	C	C	C	C	C	S	C	C	C	S	C	S	S	S	C	C	C	C	C	C	C	C	C	N	C	C	C	C	C	C
S3LG5_37310073	9.26932e-05	-0.214465	G	C	C	G	3	37310073	G	G	G	S	C	S	G	G	S	S	S	G	S	G	S	S	S	S	S	S	S	S	S	S	S	G	G	G	G	G	G	G	S	N	G	S	C	G	G	G	G
S3LG5_49341620	2.66423e-05	-0.140588	A	G	A	G	3	49341620	A	A	G	G	A	G	A	A	G	N	N	A	A	G	G	G	G	A	N	A	A	A	A	A	A	G	A	A	N	A	A	N	A	A	G	G	A	G	G	A	A
S3LG5_54606194	2.39297e-05	-0.153643	C	A	C	A	3	54606194	C	A	C	C	A	C	C	A	C	C	M	C	A	C	C	C	C	A	C	A	A	C	C	A	A	C	A	C	C	A	M	C	A	A	C	C	A	C	C	A	C
S3LG5_54606594	8.87696e-07	0.156529	C	T	C	T	3	54606594	C	T	C	C	T	C	C	T	C	C	Y	C	T	C	C	C	C	T	C	T	T	C	C	T	T	C	T	N	C	T	T	C	T	N	N	C	N	C	C	T	C
S3LG5_54606982	7.74789e-05	0.140736	C	T	C	T	3	54606982	C	T	C	C	T	C	C	T	C	C	Y	C	T	C	C	C	C	T	C	T	T	C	N	T	T	C	T	C	C	T	N	N	T	T	N	N	T	C	N	T	C
S3LG5_327115929	1.80256e-10	0.299132	C	T	C	T	3	327115929	C	T	C	C	T	T	C	T	T	C	C	T	C	C	C	C	C	C	C	C	C	C	C	C	C	C	C	C	C	C	C	C	C	C	C	C	C	C	C	C	C
S4LG4_206013520	4.17787e-07	-0.165133	A	G	A	G	4	206013520	A	A	A	A	A	A	A	A	G	A	A	A	A	G	G	G	A	A	A	A	A	A	A	A	A	A	A	G	G	A	A	G	A	A	A	A	A	A	A	A	G
S4LG4_206903217	3.95881e-05	-0.238367	T	C	C	T	4	206903217	T	C	T	Y	T	T	C	T	T	T	T	T	T	T	T	T	T	T	T	T	T	C	C	C	C	C	C	T	T	T	C	T	C	C	T	T	C	C	T	C	T
S4LG4_228294101	3.98489e-06	-0.202067	G	C	C	G	4	228294101	C	N	N	S	S	S	S	S	C	S	G	N	G	S	G	S	G	S	S	G	C	S	S	C	G	N	N	S	S	S	N	N	G	G	S	N	N	N	G	G	S
S5LG3_47603094	6.24848e-06	0.177057	C	G	C	G	5	47603094	N	N	N	G	G	G	N	G	C	N	N	N	C	N	C	N	N	C	N	C	N	C	C	C	C	N	N	N	N	N	N	N	N	C	C	N	C	C	N	N	N
S5LG3_62287250	1.32035e-05	-0.164317	C	A	A	C	5	62287250	C	C	C	C	C	N	C	C	C	C	C	C	C	C	C	C	C	C	N	C	C	A	A	C	C	C	C	C	C	N	C	N	N	C	C	C	C	C	N	N	C
S5LG3_62388521	8.27572e-05	0.214144	A	C	A	C	5	62388521	A	N	A	N	N	N	N	N	N	A	A	C	A	A	A	N	N	A	A	A	N	N	A	A	A	N	N	N	A	N	A	N	A	A	N	A	A	N	N	A	A
S5LG3_62388529	6.88547e-05	0.216463	C	T	C	T	5	62388529	C	N	C	N	C	N	N	N	N	C	C	T	C	C	C	N	N	C	C	C	N	N	C	C	C	N	N	N	C	N	C	N	C	C	N	C	C	N	N	C	C
S5LG3_70160681	1.12566e-08	0.252368	C	G	C	G	5	70160681	C	C	C	S	C	C	C	G	C	C	C	C	C	S	S	C	C	S	S	C	N	S	C	C	C	N	S	C	N	N	C	C	C	N	S	C	C	C	C	C	C
S5LG3_70566966	2.36851e-05	-0.165204	A	G	A	G	5	70566966	A	A	A	R	A	A	G	A	A	A	A	G	A	A	A	A	A	A	N	A	A	A	N	A	A	A	A	N	G	G	G	G	G	G	G	G	N	A	G	G	G
S5LG3_299464213	4.33915e-08	0.227447	G	A	A	G	5	299464213	G	G	G	G	A	A	G	A	G	G	G	G	G	G	G	G	G	G	A	G	G	G	G	G	G	G	G	G	G	A	N	G	G	G	G	G	G	G	G	G	G
S5LG3_425424294	6.60775e-05	0.177599	G	C	C	G	5	425424294	G	G	S	S	G	G	G	S	S	S	S	G	G	S	G	S	S	S	G	G	G	G	S	G	G	G	S	G	N	G	N	G	S	S	S	G	G	N	S	S	G
S5LG3_441343356	5.30691e-06	0.319724	T	G	G	T	5	441343356	T	T	T	T	T	T	T	T	T	T	T	T	T	T	T	T	T	T	T	T	T	T	T	T	T	T	T	T	T	T	N	T	T	T	T	T	T	T	T	T	T
S5LG3_449631483	5.47251e-05	0.211871	G	C	C	G	5	449631483	S	G	G	S	S	G	G	G	G	G	G	S	G	G	S	G	G	S	S	G	S	G	G	G	S	G	G	G	G	S	G	G	S	S	S	G	G	G	G	G	G
S6LG2_23023866	1.75965e-06	0.14536	C	T	C	T	6	23023866	C	N	T	C	C	T	C	C	C	C	C	C	N	C	C	N	C	C	N	C	C	C	C	T	T	T	T	T	Y	C	C	T	C	N	C	N	C	N	C	N	T
S6LG2_24595749	1.36126e-06	0.129758	A	T	A	T	6	24595749	A	A	T	A	A	A	A	A	A	A	A	A	T	A	A	A	A	A	A	A	A	A	A	T	T	T	T	T	T	A	A	T	A	A	A	A	A	T	A	A	T
S6LG2_24681820	7.09571e-05	-0.213509	G	A	A	G	6	24681820	G	G	A	G	G	G	G	G	G	G	G	G	A	G	G	G	G	G	G	G	G	G	G	A	A	A	A	A	A	N	N	A	G	G	G	G	G	A	G	G	A
S6LG2_26574172	2.25e-06	0.171265	C	T	C	T	6	26574172	C	C	C	C	C	C	C	C	Y	C	Y	C	C	C	C	C	T	C	C	C	C	C	C	T	T	T	T	T	T	C	C	T	C	C	C	C	C	T	C	C	N
S6LG2_432411788	1.00234e-11	-0.284302	G	C	C	G	6	432411788	G	G	G	G	G	G	G	G	S	G	G	G	G	G	G	G	G	G	G	G	G	G	G	G	G	G	C	C	S	G	G	C	G	S	G	G	G	N	G	G	C
S7LG7_105153903	1.27591e-05	-0.246773	C	T	C	T	7	105153903	C	C	C	C	C	C	C	C	C	C	C	C	C	C	C	C	C	C	C	C	C	C	C	C	C	C	C	C	C	C	C	C	C	C	C	C	C	C	C	C	C
S7LG7_111161014	3.68099e-05	0.28116	A	G	A	G	7	111161014	A	A	A	A	A	G	A	A	A	A	A	A	A	A	A	A	A	A	A	A	A	A	A	A	A	A	A	A	A	A	A	A	A	A	A	A	A	A	A	A	A
S7LG7_143808688	9.31901e-06	0.154748	C	T	C	T	7	143808688	C	C	C	Y	Y	C	Y	C	C	C	N	C	C	Y	C	C	Y	C	C	Y	Y	Y	C	Y	C	T	C	C	C	C	N	C	Y	C	Y	N	N	C	C	Y	C
S7LG7_154949049	6.74628e-07	0.23351	T	A	A	T	7	154949049	T	T	N	A	T	A	T	T	T	T	T	A	N	N	N	N	T	T	A	N	N	T	T	T	T	N	T	N	N	A	T	N	N	T	T	N	T	N	N	T	N
S7LG7_156046019	9.03136e-07	0.139462	G	A	A	G	7	156046019	G	G	G	N	A	N	N	A	G	G	G	N	N	A	A	A	A	A	N	A	N	G	N	N	N	N	N	N	N	N	A	N	N	A	N	N	A	N	N	A	N
S7LG7_160339278	9.34477e-05	-0.168204	T	G	G	T	7	160339278	T	T	T	G	T	T	T	T	T	T	G	T	T	T	T	T	T	T	T	T	T	G	T	T	T	T	T	T	T	T	T	T	T	T	T	T	T	T	T	T	T
S7LG7_324690074	6.39507e-05	-0.256391	A	G	A	G	7	324690074	A	A	A	A	N	A	A	A	A	N	A	A	A	A	N	A	A	N	A	A	A	N	N	A	N	G	G	A	A	A	A	A	A	N	A	A	A	N	A	A	A
S7LG7_334425187	4.1486e-06	-0.162632	C	G	C	G	7	334425187	C	S	C	S	C	C	S	C	S	C	C	S	S	S	C	C	S	C	C	S	S	S	S	S	S	C	C	C	S	S	C	C	C	G	S	G	C	S	G	C	C
S7LG7_336176984	5.21194e-05	0.207909	C	T	C	T	7	336176984	N	T	C	C	C	C	C	C	C	C	C	C	C	N	C	C	C	C	C	T	C	N	C	C	C	N	C	C	N	C	C	C	C	C	C	C	C	T	C	C	C
S7LG7_336425047	8.328e-05	0.144695	G	C	C	G	7	336425047	S	S	C	S	S	G	S	G	C	S	S	S	G	N	S	S	S	S	G	S	S	G	C	G	C	G	G	N	C	S	G	S	S	G	S	S	S	C	S	G	G
S7LG7_427654181	1.5578e-05	-0.140853	G	C	C	G	7	427654181	G	G	S	C	C	G	C	G	S	N	S	S	G	S	S	N	G	C	S	S	N	S	G	G	G	S	S	S	C	C	C	C	S	G	G	C	G	S	S	C	S
S7LG7_434876919	8.63828e-10	-0.206418	A	G	A	G	7	434876919	A	G	A	A	N	A	A	A	A	A	A	A	A	G	G	G	G	G	A	A	G	G	A	A	A	A	A	A	A	A	A	A	G	A	G	G	A	A	G	A	A
Range of the scores based on the sum between favorable and unfavorable alleles (Best score possible = 47)									-3	2	-2	-4	-1	0	-2	1	-4	-2	1	-8	0	-11	-14	-9	-9	-6	-10	-6	-2	8	-3	8	4	6	13	4	-7	-6	-4	3	-6	-11	-14	-10	-5	2	-16	-2	-2
	Favorable allele for the trait providing positive effect ( number 1 used to the score point)
	Unfavorable allele for the trait providing negative effect ( number -1 used to the score point)
Accessions	Score based on Favorable and Unfavorable Alleles	Protein_MY
PI_280614	15	23.2535		Average of protein over all Accessions						21.0461
PI_174923	14	22.2924
PI_280617_PSP	14	22.3703		Average of protein over the top five best score						22.4297
PI_263031_PSP	13	21.9843
PI_347457_PSP	13	22.2482
47_PS17100015	12	22.6606
PI_184784_PSP	12	22.5115
PI_227258_PSP	12	22.2516
PI_263011	12	22.5197
PI_269802_PSP	12	22.4451
PI_343958_PSP	12	22.7841
PI_347477_PSP	12	22.2474
PI_124478_PSP	11	22.0192
PI_183413	11	22.6404
PI_285739	11	22.1136
PI_343301	11	22.4377
PI_155109_PSP	10	21.7539
PI_212916	10	22.8009
PI_269782	10	21.7908
PI_280609_PSP	10	21.8243
PI_285725	10	21.7721		R2=		R2=	0.693853
PI_102888_PSP	9	21.2979
PI_123246	9	22.066
PI_164548_PSP	9	21.8205
PI_356980_PSP	9	22.113
31_133_7409	8	22.5408
PI_140298_PSP	8	22.3301
PI_163125	8	22.5827
PI_223284	8	22.4912
PI_240515	8	22.594
PI_242027_PSP	8	23.2445
PI_244091	8	22.1062
PI_269762_PSP	8	21.9789
PI_279823_PSP	8	22.3005
PI_286430_PSP	8	23.4176
PI_316586	8	21.7585
PI_356992_PSP	8	21.3627
PI_358640_PSP	8	20.8016
PI_125839_PSP	7	21.5018
PI_222071_PSP	7	21.421
PI_269761_PSP	7	21.5504
PI_272161	7	22.494
PI_272172	7	22.678
PI_320972_PSP	7	22.0128
PI_340130_PSP	7	21.2975
32_143_6236	6	21.3682
42_PS17100236	6	21.5219
PI_121352_PSP	6	21.8212
PI_163127	6	21.4597
PI_166084_PSP	6	23.1025
PI_174922	6	23.0076
PI_181800	6	20.4503
PI_197990_PSP	6	21.4128
PI_206006_PSP	6	20.6428
PI_244093_PSP	6	21.4281
PI_250448_PSP	6	22.1797
PI_280621	6	21.2191
PI_285727_PSP	6	20.896
PI_347496_PSP	6	22.5238
PI_356984_PSP	6	21.9012
PI_117998_PSP	5	22.7486
PI_164971_PSP	5	20.803
PI_179449	5	21.36
PI_250438_PSP	5	21.3079
PI_261622	5	21.235
PI_272164	5	22.7831
PI_280626	5	22.3957
PI_343267	5	21.4486
PI_343935	5	20.7138
PI_476409_PSP	5	20.5306
11_AC_EarlyStar	4	21.3855
13_133_6243	4	21.3984
18_Carousel	4	21.3848
PI_166142	4	22.4894
PI_172338	4	21.8603
PI_177053	4	21.4564
PI_194338	4	21.6239
PI_216045	4	22.2047
PI_261671	4	21.9173
PI_263027_PSP	4	21.1945
PI_269543_PSP	4	20.9772
PI_269804	4	20.9057
PI_340128_PSP	4	20.716
PI_343331_PSP	4	21.5669
PI_344003_PSP	4	21.6963
PI_347400	4	21.7165
PI_356991_PSP	4	21.6306
35_PS08101022	3	21.4218
46_PS17100022	3	21.6982
PI_118501_PSP	3	21.4761
PI_167253	3	20.8095
PI_174925	3	21.5818
PI_181801	3	21.4734
PI_194348	3	21.7308
PI_200755	3	21.614
PI_212112	3	21.4191
PI_257592_PSP	3	21.8465
PI_269775	3	21.1439
PI_269804_PSP	3	20.617
PI_272166	3	21.2385
PI_272171_PSP	3	22.3066
PI_272216_PSP	3	21.6865
PI_286607_PSP	3	22.2912
PI_311112	3	21.0874
PI_343268	3	21.4889
PI_343295	3	21.0503
PI_347376	3	21.6738
PI_638516_PSP	3	22.1412
16_143_6230	2	21.4683
30_DC_Apollo	2	20.9064
43_PS17100239	2	21.5482
50_PS17100287	2	21.8378
PI_137119_PSP	2	21.0834
PI_165949_PSP	2	22.7957
PI_166159_PSP	2	22.2779
PI_175230	2	23.5343
PI_175231_PSP	2	22.168
PI_176721	2	21.776
PI_193590_PSP	2	22.074
PI_207508_PSP	2	21.22
PI_236489	2	21.7059
PI_244121_PSP	2	21.4051
PI_244175	2	21.3363
PI_244191_PSP	2	21.0472
PI_249646	2	21.3154
PI_250440_PSP	2	21.0555
PI_269778	2	21.2976
PI_269799	2	22.1038
PI_272217	2	20.5741
PI_273605_PSP	2	20.2436
PI_273676	2	21.3936
PI_343968	2	21.4859
PI_347334	2	21.1483
1_LeRoy	1	20.886
12_CDC_Canary	1	21.0445
17_Ewald	1	21.4212
29_Amigo	1	20.4021
44_PS17100026	1	21.743
51_PS17100008	1	21.4267
PI_125840_PSP	1	21.0252
PI_134271_PSP	1	21.4931
PI_137120	1	21.3354
PI_140295	1	21.5449
PI_164346	1	21.792
PI_164396	1	21.567
PI_173929	1	22.6323
PI_174321	1	21.373
PI_180329_PSP	1	22.4248
PI_197044_PSP	1	21.311
PI_197451	1	21.6927
PI_198735_PSP	1	20.3004
PI_241593_PSP	1	21.4923
PI_244122	1	21.2794
PI_271033	1	22.5661
PI_271035_PSP	1	21.4523
PI_314794_PSP	1	21.4766
PI_319374_PSP	1	21.5425
PI_340126	1	20.8146
PI_343824_PSP	1	21.776
PI_343960	1	22.6705
PI_347338	1	20.5612
PI_347398	1	21.4534
PI_505080_PSP	1	20.508
PI_505127_PSP	1	21.2365
PI_639976_PSP	1	21.4029
26_Korando	0	21.0976
PI_137118	0	21.6005
PI_164779_PSP	0	21.2891
PI_167250	0	22.5764
PI_174921_PSP	0	23.1103
PI_175232	0	20.9443
PI_179722_PSP	0	21.4256
PI_193836	0	22.3706
PI_194339	0	21.7398
PI_204306_PSP	0	20.5523
PI_261662	0	21.1838
PI_263014_PSP	0	20.524
PI_269797	0	20.1537
PI_274584_PSP	0	20.9934
PI_275639	0	21.172
PI_277852_PSP	0	21.5746
PI_314803	0	21.0604
PI_343278	0	21.9343
PI_343292_PSP	0	20.194
PI_343296	0	22.567
PI_477371_PSP	0	20.9408
PI_494077_PSP	0	21.2127
PI_505062_PSP	0	19.591
PI_639979_PSP	0	21.921
2_Meadow	-1	21.3603
3_Treasure	-1	21.2364
36_PS16100096	-1	21.1367
40_PS17100240	-1	20.4693
48_PS17100137	-1	23.1654
PI_102887	-1	21.1119
PI_163134	-1	21.155
PI_164669	-1	20.6154
PI_164972_PSP	-1	20.324
PI_166187	-1	20.8733
PI_175227	-1	20.8504
PI_193583	-1	20.5481
PI_194343	-1	20.6845
PI_194344	-1	21.4412
PI_195404_PSP	-1	20.6151
PI_195631_PSP	-1	20.3371
PI_220189_PSP	-1	21.0917
PI_236490	-1	20.5777
PI_249644	-1	20.8586
PI_269763	-1	21.3366
PI_269776	-1	21.205
PI_269793	-1	20.6807
PI_271116_PSP	-1	20.4992
PI_285719	-1	20.5
PI_299023	-1	20.9066
PI_343286	-1	22.7879
PI_343298	-1	21.5975
PI_343316	-1	21.3271
PI_639980_PSP	-1	20.8946
14_093_7410	-2	21.5304
22_Midas	-2	20.5379
34_PS07100925	-2	20.8888
41_PS17100044	-2	21.0179
PI_116056_PSP	-2	21.7668
PI_116944_PSP	-2	20.8682
PI_164836	-2	22.4424
PI_164838	-2	22.0889
PI_196024	-2	20.5982
PI_215766	-2	20.6379
PI_269818_PSP	-2	20.2441
PI_272218_PSP	-2	20.6475
PI_275826	-2	20.9877
PI_280607	-2	22.2827
PI_314800	-2	21.1669
PI_347312	-2	20.6672
PI_347314	-2	20.8291
PI_347328	-2	21.0367
PI_347342	-2	21.6644
PI_371796_PSP	-2	21.0671
PI_486131_PSP	-2	21.1531
PI_594358_PSP	-2	21.5192
PI_639978_PSP	-2	21.6916
PI_639981_PSP	-2	20.5509
8_AC_Agassiz	-3	20.3986
PI_103058	-3	21.1759
PI_140296	-3	21.5871
PI_140297	-3	20.6579
PI_142777	-3	20.9578
PI_163129_PSP	-3	21.4329
PI_171810_PSP	-3	21.0154
PI_174919	-3	21.7444
PI_175226	-3	20.755
PI_180693_PSP	-3	20.4207
PI_194008	-3	21.4191
PI_194340	-3	21.9844
PI_194347	-3	21.4804
PI_196030	-3	20.1553
PI_196031	-3	20.7371
PI_212031_PSP	-3	20.2432
PI_223527_PSP	-3	20.7675
PI_227457	-3	20.7874
PI_236492_PSP	-3	19.7631
PI_240516_PSP	-3	21.2044
PI_244263	-3	21.5602
PI_261635	-3	21.2781
PI_269770	-3	21.5315
PI_271121	-3	20.2582
PI_277851	-3	21.3066
PI_280252_PSP	-3	21.4963
PI_280619_PSP	-3	20.2876
PI_343263	-3	20.9516
PI_343335	-3	20.5749
PI_358620_PSP	-3	20.6108
PI_499982_PSP	-3	20.7318
27_Sunrise	-4	20.8463
PI_164417	-4	22.2067
PI_164614	-4	22.3439
PI_171814	-4	19.8864
PI_174320	-4	20.7505
PI_193586	-4	21.0241
PI_194350	-4	20.7595
PI_196022	-4	21.4369
PI_210558_PSP	-4	20.8193
PI_220174_PSP	-4	19.8463
PI_253968_PSP	-4	21.0658
PI_261666	-4	21.3953
PI_269777_PSP	-4	19.9813
PI_272162	-4	21.7371
PI_272194_PSP	-4	21.0661
PI_274307_PSP	-4	20.2861
PI_274308_PSP	-4	20.3634
PI_280606	-4	20.0499
PI_285708	-4	19.4876
PI_324697_PSP	-4	21.262
PI_343277	-4	20.3677
PI_347288	-4	21.7855
PI_347378	-4	21.2986
PI_619079_PSP	-4	20.547
23_Mystique	-5	20.8612
24_Nette	-5	20.9734
28_Admiral	-5	20.9648
39_PS17100046	-5	21.1383
4_AAC_Carver	-5	20.4341
5_CDC_Inca	-5	21.0839
PI_169603_PSP	-5	21.0246
PI_173930	-5	21.2317
PI_193838	-5	21.5429
PI_195025	-5	21.2402
PI_196017	-5	20.8243
PI_198072_PSP	-5	19.7352
PI_222117_PSP	-5	21.0042
PI_244055	-5	21.1838
PI_249645_PSP	-5	22.3434
PI_261623_PSP	-5	20.5807
PI_263013	-5	21.0313
PI_269771	-5	21.1403
PI_269812_PSP	-5	19.3964
PI_272167	-5	21.6674
PI_272187	-5	20.9124
PI_324706_PSP	-5	19.6553
PI_347281_PSP	-5	21.2331
PI_347337	-5	21.8283
PI_429843_PSP	-5	19.1234
PI_429845_PSP	-5	20.7788
10_CDC_Spectrum	-6	20.0887
33_Hampton	-6	21.3307
7_CDC_Saffron	-6	20.1318
PI_116844	-6	20.5944
PI_117264_PSP	-6	21.1138
PI_184130_PSP	-6	19.9367
PI_193579	-6	20.9077
PI_194345	-6	21.1674
PI_194349	-6	21.3035
PI_203067_PSP	-6	20.7033
PI_209507_PSP	-6	19.6391
PI_210569_PSP	-6	20.9906
PI_244130	-6	20.4637
PI_244150_PSP	-6	21.0774
PI_257244_PSP	-6	20.5735
PI_263030_PSP	-6	22.3448
PI_263032_PSP	-6	20.118
PI_275821_PSP	-6	20.4865
PI_285718_PSP	-6	20.2322
PI_343284	-6	21.9541
PI_347373	-6	21.3709
PI_378157_PSP	-6	21.4708
PI_393488_PSP	-6	19.7354
PI_404225_PSP	-6	19.0783
25_Durwood	-7	21.0296
9_CDC_Amarillo	-7	20.1403
PI_166188	-7	20.9653
PI_179019	-7	19.7298
PI_179451_PSP	-7	20.0746
PI_180702_PSP	-7	20.0169
PI_183467_PSP	-7	19.8797
PI_189171	-7	20.8891
PI_193837	-7	21.4696
PI_195020_PSP	-7	20.9971
PI_196026	-7	20.4419
PI_244170	-7	21.0906
PI_244262	-7	21.4243
PI_257492	-7	20.9331
PI_269774	-7	18.7475
PI_272215_PSP	-7	20.5701
PI_280611_PSP	-7	20.5127
PI_299024	-7	19.6196
PI_306590	-7	21.0118
PI_308796_PSP	-7	20.7714
PI_331413_PSP	-7	20.1707
PI_343312	-7	21.2275
PI_343330	-7	20.65
PI_343936	-7	20.9518
PI_347387	-7	20.8708
PI_639977_PSP	-7	19.6599
PI_143485_PSP	-8	21.7469
PI_193584_PSP	-8	21.5768
PI_193588	-8	21.4646
PI_210571_PSP	-8	20.3178
PI_220175	-8	19.6919
PI_248181_PSP	-8	19.0188
PI_269825_PSP	-8	20.2078
PI_343321_PSP	-8	20.1989
PI_343338	-8	20.1637
PI_505122_PSP	-8	20.5334
PI_138945	-9	20.3859
PI_142775_PSP	-9	20.2961
PI_164612_PSP	-9	21.5395
PI_173052	-9	20.2917
PI_175228	-9	19.7818
PI_179453	-9	20.0715
PI_193585	-9	20.6856
PI_196027	-9	21.4612
PI_198074_PSP	-9	20.1513
PI_221697_PSP	-9	19.6614
PI_244129	-9	20.9329
PI_285713	-9	19.7746
PI_331414_PSP	-9	20.5706
PI_343987_PSP	-9	20.0874
PI_347282	-9	20.0138
PI_358300_PSP	-9	20.9799
PI_358633_PSP	-9	20.257
PI_409031_PSP	-9	20.4741
PI_413678_PSP	-9	20.5229
15_154_7225	-10	19.7073
PI_179459_PSP	-10	19.4479
PI_193578_PSP	-10	21.5686
PI_195022	-10	20.6133
PI_222069	-10	20.0406
PI_244137	-10	20.6064
PI_261677_PSP	-10	18.4098
PI_269816	-10	20.1393
PI_272207	-10	20.5906
PI_306591_PSP	-10	19.0854
PI_324695_PSP	-10	20.7504
PI_324699	-10	19.7579
PI_324702_PSP	-10	20.0377
PI_343334	-10	20.0127
PI_347291	-10	20.2596
PI_347296	-10	19.9446
PI_347347	-10	19.5961
PI_347356	-10	19.8988
PI_393490_PSP	-10	19.8289
20_154_7207	-11	20.3219
PI_179450_PSP	-11	19.8338
PI_196015	-11	21.2646
PI_201390_PSP	-11	19.9128
PI_214344	-11	20.2609
PI_226562	-11	20.5402
PI_269812	-11	20.4265
PI_285720	-11	19.3942
PI_307666_PSP	-11	19.3576
PI_324703_PSP	-11	18.5712
PI_347352	-11	20.1012
PI_347358	-11	19.6731
PI_347397	-11	19.3877
PI_476413_PSP	-11	20.2771
6_JetStar	-12	20.4472
PI_142774	-12	20.7812
PI_280076	-12	19.9582
PI_280236	-12	20.6034
PI_285710_PSP	-12	19.9624
PI_347332	-12	20.5842
PI_429849_PSP	-12	19.2265
PI_163126_PSP	-13	21.1279
PI_193591	-13	20.2248
PI_195019	-13	19.9323
PI_240519	-13	20.0598
PI_271037	-13	19.8106
PI_266070_PSP	-14	19.4588
PI_272148_PSP	-14	19.8726
PI_347290	-14	21.3266
PI_347295_PSP	-14	20.0147
PI_347350	-14	18.8751
PI_347355	-14	19.8231
PI_413688_PSP	-14	20.3991
PI_226561	-15	21.5803
PI_270536_PSP	-15	19.4389
PI_285715	-15	19.7834
PI_347305	-15	19.5397
PI_393489_PSP	-15	19.4719
PI_195026	-16	21.2161
PI_269791	-16	19.2236
PI_347329_PSP	-16	19.4758
PI_271511_PSP	-18	19.5797
PI_347301	-20	19.1174
PI_347345	-20	18.6485
[truncated: 441 more columns]
